# Supplementary material for: Drug repurposing for aging research using model organisms
Source: Aging Cell. 2017 Jun 16;16(5):1006–15. doi: 10.1111/acel.12626 (PMC5595691; doi:10.1111/acel.12626)
Supplement: Supplementary file 3 — Table S1 Table of aging‐associated UniProt IDs. [file ACEL-16-1006-s003.xls]

## Sheet: Sheet1
UniProtID	TaxonomyID	Species
A0FLQ8	6239	C. elegans
A3QMB2	6239	C. elegans
A3QMC5	6239	C. elegans
A3QMC8	6239	C. elegans
A4F324	6239	C. elegans
A4LBC2	6239	C. elegans
A4LBC3	6239	C. elegans
A5HJZ7	6239	C. elegans
A5HWA6	6239	C. elegans
A5HWA7	6239	C. elegans
A5HWA8	6239	C. elegans
A5HWB0	6239	C. elegans
A5HWB2	6239	C. elegans
A5JYR3	6239	C. elegans
A5JYW9	6239	C. elegans
A5JYX3	6239	C. elegans
A5PEW5	6239	C. elegans
A5Z2U3	6239	C. elegans
A5Z2X2	6239	C. elegans
A7KQE6	6239	C. elegans
A7KQE7	6239	C. elegans
A7KQE8	6239	C. elegans
A7KQE9	6239	C. elegans
A7LPG5	6239	C. elegans
A7LPH3	6239	C. elegans
A7LPI2	6239	C. elegans
A7UQ09	6239	C. elegans
A7WK39	6239	C. elegans
A8DYR9	6239	C. elegans
A8DYS0	6239	C. elegans
A8DYS1	6239	C. elegans
A8DYS3	6239	C. elegans
A8DZ40	6239	C. elegans
A8DZ48	6239	C. elegans
A8WFI7	6239	C. elegans
A8WFJ9	6239	C. elegans
A8WFK6	6239	C. elegans
A8WFK7	6239	C. elegans
A8WFN4	6239	C. elegans
A8WHR6	6239	C. elegans
A8WI68	6239	C. elegans
A8WIR1	6239	C. elegans
A9CZN9	6239	C. elegans
B0M0L8	6239	C. elegans
B1GRL4	6239	C. elegans
B1PEW6	6239	C. elegans
B1PEW7	6239	C. elegans
B1PEX9	6239	C. elegans
B1V898	6239	C. elegans
B2D6M7	6239	C. elegans
B2D6P4	6239	C. elegans
B2FDA8	6239	C. elegans
B2L044	6239	C. elegans
B2L045	6239	C. elegans
B2MZA9	6239	C. elegans
B3CJ42	6239	C. elegans
B3CJ53	6239	C. elegans
B3GWC3	6239	C. elegans
B3WFV4	6239	C. elegans
B3WFW9	6239	C. elegans
B3WFX7	6239	C. elegans
B4YEQ8	6239	C. elegans
B5BM23	6239	C. elegans
B5BM24	6239	C. elegans
B5BM25	6239	C. elegans
B5BM27	6239	C. elegans
B5BM28	6239	C. elegans
B5BM32	6239	C. elegans
B5QSI6	6239	C. elegans
B5U8N2	6239	C. elegans
B6VQ85	6239	C. elegans
B6VQ91	6239	C. elegans
B7CED8	6239	C. elegans
B7FAS8	6239	C. elegans
B7WN63	6239	C. elegans
B7WN96	6239	C. elegans
B7WN98	6239	C. elegans
C0P280	6239	C. elegans
C0P289	6239	C. elegans
C0VXV6	6239	C. elegans
C1P622	6239	C. elegans
C1P636	6239	C. elegans
C6FGK1	6239	C. elegans
C6FGK2	6239	C. elegans
C6FGK3	6239	C. elegans
C6FGK4	6239	C. elegans
C6FGK5	6239	C. elegans
C6FGK6	6239	C. elegans
C6FGK7	6239	C. elegans
C6FGK8	6239	C. elegans
C6FGL0	6239	C. elegans
C6KRK5	6239	C. elegans
C6KRL4	6239	C. elegans
C6KRQ4	6239	C. elegans
C7FZU5	6239	C. elegans
C7IVR4	6239	C. elegans
C7IVR5	6239	C. elegans
C7IVR6	6239	C. elegans
C7IVS4	6239	C. elegans
C7U324	6239	C. elegans
C8JQQ9	6239	C. elegans
C8JQR0	6239	C. elegans
D0IMZ5	6239	C. elegans
D0IMZ6	6239	C. elegans
D0IMZ7	6239	C. elegans
D0IMZ8	6239	C. elegans
D0PV95	6239	C. elegans
D0VWM8	6239	C. elegans
D0Z5N1	6239	C. elegans
D0Z5N2	6239	C. elegans
D1MN51	6239	C. elegans
D1MN54	6239	C. elegans
D1MN85	6239	C. elegans
D3YT19	6239	C. elegans
D3YT38	6239	C. elegans
D3YT50	6239	C. elegans
D3YT55	6239	C. elegans
D3YT56	6239	C. elegans
D3YT61	6239	C. elegans
D3YT95	6239	C. elegans
D3YT96	6239	C. elegans
D5MCV0	6239	C. elegans
D6R8W7	6239	C. elegans
D6VPA3	6239	C. elegans
D7SFI3	6239	C. elegans
D7SFJ3	6239	C. elegans
D7SFJ4	6239	C. elegans
D7SFK1	6239	C. elegans
D7SFM3	6239	C. elegans
D7UU24	6239	C. elegans
E0AHC3	6239	C. elegans
E0AHC4	6239	C. elegans
E0AHC5	6239	C. elegans
E0AHC6	6239	C. elegans
E0AHD3	6239	C. elegans
E0AHD4	6239	C. elegans
E1B6R6	6239	C. elegans
E1B6R9	6239	C. elegans
E1B6S5	6239	C. elegans
E1B6S6	6239	C. elegans
E1B6S7	6239	C. elegans
E2IUB2	6239	C. elegans
E2JKY9	6239	C. elegans
E3W740	6239	C. elegans
E5QCG0	6239	C. elegans
E5QCG7	6239	C. elegans
E5QCG8	6239	C. elegans
E5QCG9	6239	C. elegans
E5QCI8	6239	C. elegans
E9P874	6239	C. elegans
E9P875	6239	C. elegans
E9P876	6239	C. elegans
E9P883	6239	C. elegans
E9P897	6239	C. elegans
E9P898	6239	C. elegans
E9P8A8	6239	C. elegans
F1LIN4	6239	C. elegans
F3Y5R0	6239	C. elegans
F3Y5R1	6239	C. elegans
F3Y5R2	6239	C. elegans
F5GU98	6239	C. elegans
F5GUC9	6239	C. elegans
F5GUD0	6239	C. elegans
F5GUE5	6239	C. elegans
F5GUG3	6239	C. elegans
G1K0V8	6239	C. elegans
G1K0V9	6239	C. elegans
G1K0W2	6239	C. elegans
G1K0W3	6239	C. elegans
G1K0W4	6239	C. elegans
G1K109	6239	C. elegans
G3MTX8	6239	C. elegans
G3MTY0	6239	C. elegans
G3MU01	6239	C. elegans
G3MU05	6239	C. elegans
G3MU35	6239	C. elegans
G3MU38	6239	C. elegans
G3MU69	6239	C. elegans
G4RZJ9	6239	C. elegans
G4S8E3	6239	C. elegans
G4SCE4	6239	C. elegans
G4SI07	6239	C. elegans
G4SJU0	6239	C. elegans
G4SKK4	6239	C. elegans
G4SNP8	6239	C. elegans
G4SNR2	6239	C. elegans
G4XR22	6239	C. elegans
G5EBG3	6239	C. elegans
G5EBH0	6239	C. elegans
G5EBH2	6239	C. elegans
G5EBH5	6239	C. elegans
G5EBH6	6239	C. elegans
G5EBH7	6239	C. elegans
G5EBJ7	6239	C. elegans
G5EBK3	6239	C. elegans
G5EBK4	6239	C. elegans
G5EBL2	6239	C. elegans
G5EBL3	6239	C. elegans
G5EBL5	6239	C. elegans
G5EBM1	6239	C. elegans
G5EBM4	6239	C. elegans
G5EBN4	6239	C. elegans
G5EBR1	6239	C. elegans
G5EBR7	6239	C. elegans
G5EBS1	6239	C. elegans
G5EBS8	6239	C. elegans
G5EBT0	6239	C. elegans
G5EBU3	6239	C. elegans
G5EBV0	6239	C. elegans
G5EBV6	6239	C. elegans
G5EBW2	6239	C. elegans
G5EBW8	6239	C. elegans
G5EBX3	6239	C. elegans
G5EBZ0	6239	C. elegans
G5EBZ1	6239	C. elegans
G5EBZ6	6239	C. elegans
G5EC04	6239	C. elegans
G5EC14	6239	C. elegans
G5EC16	6239	C. elegans
G5EC23	6239	C. elegans
G5EC24	6239	C. elegans
G5EC32	6239	C. elegans
G5EC39	6239	C. elegans
G5EC52	6239	C. elegans
G5EC55	6239	C. elegans
G5EC64	6239	C. elegans
G5EC72	6239	C. elegans
G5EC89	6239	C. elegans
G5EC95	6239	C. elegans
G5ECB1	6239	C. elegans
G5ECB6	6239	C. elegans
G5ECC6	6239	C. elegans
G5ECC7	6239	C. elegans
G5ECC9	6239	C. elegans
G5ECE8	6239	C. elegans
G5ECF7	6239	C. elegans
G5ECF9	6239	C. elegans
G5ECG1	6239	C. elegans
G5ECH0	6239	C. elegans
G5ECH7	6239	C. elegans
G5ECH8	6239	C. elegans
G5ECJ4	6239	C. elegans
G5ECJ5	6239	C. elegans
G5ECL2	6239	C. elegans
G5ECL9	6239	C. elegans
G5ECM6	6239	C. elegans
G5ECN2	6239	C. elegans
G5ECN9	6239	C. elegans
G5ECP0	6239	C. elegans
G5ECQ0	6239	C. elegans
G5ECQ3	6239	C. elegans
G5ECQ5	6239	C. elegans
G5ECQ8	6239	C. elegans
G5ECR3	6239	C. elegans
G5ECR5	6239	C. elegans
G5ECS1	6239	C. elegans
G5ECS4	6239	C. elegans
G5ECU0	6239	C. elegans
G5ECU1	6239	C. elegans
G5ECU5	6239	C. elegans
G5ECU8	6239	C. elegans
G5ECV2	6239	C. elegans
G5ECV8	6239	C. elegans
G5ECY5	6239	C. elegans
G5ECY6	6239	C. elegans
G5ECY7	6239	C. elegans
G5ECZ2	6239	C. elegans
G5ECZ8	6239	C. elegans
G5ED14	6239	C. elegans
G5ED24	6239	C. elegans
G5ED33	6239	C. elegans
G5ED37	6239	C. elegans
G5ED40	6239	C. elegans
G5ED45	6239	C. elegans
G5ED50	6239	C. elegans
G5ED67	6239	C. elegans
G5ED82	6239	C. elegans
G5ED87	6239	C. elegans
G5ED94	6239	C. elegans
G5EDA4	6239	C. elegans
G5EDC6	6239	C. elegans
G5EDD5	6239	C. elegans
G5EDD8	6239	C. elegans
G5EDE2	6239	C. elegans
G5EDF6	6239	C. elegans
G5EDH0	6239	C. elegans
G5EDI2	6239	C. elegans
G5EDM4	6239	C. elegans
G5EDM7	6239	C. elegans
G5EDN6	6239	C. elegans
G5EDN9	6239	C. elegans
G5EDP9	6239	C. elegans
G5EDQ9	6239	C. elegans
G5EDR8	6239	C. elegans
G5EDS2	6239	C. elegans
G5EDT1	6239	C. elegans
G5EDT6	6239	C. elegans
G5EDU6	6239	C. elegans
G5EDY4	6239	C. elegans
G5EDY8	6239	C. elegans
G5EDZ0	6239	C. elegans
G5EDZ7	6239	C. elegans
G5EE01	6239	C. elegans
G5EE07	6239	C. elegans
G5EE09	6239	C. elegans
G5EE13	6239	C. elegans
G5EE14	6239	C. elegans
G5EE26	6239	C. elegans
G5EE36	6239	C. elegans
G5EE55	6239	C. elegans
G5EE65	6239	C. elegans
G5EE72	6239	C. elegans
G5EE78	6239	C. elegans
G5EE79	6239	C. elegans
G5EE86	6239	C. elegans
G5EED8	6239	C. elegans
G5EEE3	6239	C. elegans
G5EEE4	6239	C. elegans
G5EEF6	6239	C. elegans
G5EEG9	6239	C. elegans
G5EEH5	6239	C. elegans
G5EEI5	6239	C. elegans
G5EEJ9	6239	C. elegans
G5EEK8	6239	C. elegans
G5EEL0	6239	C. elegans
G5EEL1	6239	C. elegans
G5EEP2	6239	C. elegans
G5EEP8	6239	C. elegans
G5EEQ4	6239	C. elegans
G5EES1	6239	C. elegans
G5EES2	6239	C. elegans
G5EET3	6239	C. elegans
G5EET5	6239	C. elegans
G5EEU2	6239	C. elegans
G5EEV7	6239	C. elegans
G5EEV9	6239	C. elegans
G5EEY4	6239	C. elegans
G5EEY6	6239	C. elegans
G5EF03	6239	C. elegans
G5EF15	6239	C. elegans
G5EF17	6239	C. elegans
G5EF18	6239	C. elegans
G5EF32	6239	C. elegans
G5EF54	6239	C. elegans
G5EF66	6239	C. elegans
G5EF72	6239	C. elegans
G5EF88	6239	C. elegans
G5EF96	6239	C. elegans
G5EFE0	6239	C. elegans
G5EFE5	6239	C. elegans
G5EFF5	6239	C. elegans
G5EFF9	6239	C. elegans
G5EFG1	6239	C. elegans
G5EFH8	6239	C. elegans
G5EFI3	6239	C. elegans
G5EFI9	6239	C. elegans
G5EFJ7	6239	C. elegans
G5EFK2	6239	C. elegans
G5EFK6	6239	C. elegans
G5EFK8	6239	C. elegans
G5EFL5	6239	C. elegans
G5EFN2	6239	C. elegans
G5EFN5	6239	C. elegans
G5EFP7	6239	C. elegans
G5EFQ0	6239	C. elegans
G5EFQ8	6239	C. elegans
G5EFR6	6239	C. elegans
G5EFS9	6239	C. elegans
G5EFT5	6239	C. elegans
G5EFU2	6239	C. elegans
G5EFV5	6239	C. elegans
G5EFW7	6239	C. elegans
G5EFW8	6239	C. elegans
G5EFX0	6239	C. elegans
G5EFX8	6239	C. elegans
G5EFY8	6239	C. elegans
G5EFY9	6239	C. elegans
G5EFZ1	6239	C. elegans
G5EFZ3	6239	C. elegans
G5EG11	6239	C. elegans
G5EG17	6239	C. elegans
G5EG28	6239	C. elegans
G5EG30	6239	C. elegans
G5EG38	6239	C. elegans
G5EG44	6239	C. elegans
G5EG55	6239	C. elegans
G5EG59	6239	C. elegans
G5EG94	6239	C. elegans
G5EGB3	6239	C. elegans
G5EGD2	6239	C. elegans
G5EGF0	6239	C. elegans
G5EGF4	6239	C. elegans
G5EGG8	6239	C. elegans
G5EGH0	6239	C. elegans
G5EGH6	6239	C. elegans
G5EGJ1	6239	C. elegans
G5EGK6	6239	C. elegans
G5EGM1	6239	C. elegans
G5EGM3	6239	C. elegans
G5EGN2	6239	C. elegans
G5EGN3	6239	C. elegans
G5EGP0	6239	C. elegans
G5EGP4	6239	C. elegans
G5EGP5	6239	C. elegans
G5EGQ3	6239	C. elegans
G5EGS0	6239	C. elegans
G5EGS5	6239	C. elegans
G5EGU1	6239	C. elegans
G5EGU3	6239	C. elegans
G5EGU8	6239	C. elegans
G8JY02	6239	C. elegans
G8JY06	6239	C. elegans
G8JY24	6239	C. elegans
G8JY36	6239	C. elegans
G8JY38	6239	C. elegans
G8JY43	6239	C. elegans
G8JY45	6239	C. elegans
G8JY50	6239	C. elegans
G8JY66	6239	C. elegans
G8JY74	6239	C. elegans
G8JY83	6239	C. elegans
G8JY85	6239	C. elegans
G8JY94	6239	C. elegans
G8JYB8	6239	C. elegans
G8JYF1	6239	C. elegans
G8JYF5	6239	C. elegans
H1AGA1	6239	C. elegans
H1UBJ6	6239	C. elegans
H1UBJ7	6239	C. elegans
H1UBJ8	6239	C. elegans
H1UBJ9	6239	C. elegans
H1UBK0	6239	C. elegans
H2B4N0	6239	C. elegans
H2B4N3	6239	C. elegans
H2B4N4	6239	C. elegans
H2B4N5	6239	C. elegans
H2FLH5	6239	C. elegans
H2FLH6	6239	C. elegans
H2FLH7	6239	C. elegans
H2FLM1	6239	C. elegans
H2FLM2	6239	C. elegans
H2FLM3	6239	C. elegans
H2KMK1	6239	C. elegans
H2KY68	6239	C. elegans
H2KY69	6239	C. elegans
H2KY90	6239	C. elegans
H2KY94	6239	C. elegans
H2KYA4	6239	C. elegans
H2KYA5	6239	C. elegans
H2KYA6	6239	C. elegans
H2KYA7	6239	C. elegans
H2KYA8	6239	C. elegans
H2KYA9	6239	C. elegans
H2KYB2	6239	C. elegans
H2KYB3	6239	C. elegans
H2KYB8	6239	C. elegans
H2KYB9	6239	C. elegans
H2KYG4	6239	C. elegans
H2KYI3	6239	C. elegans
H2KYI5	6239	C. elegans
H2KYJ5	6239	C. elegans
H2KYJ6	6239	C. elegans
H2KYJ9	6239	C. elegans
H2KYK0	6239	C. elegans
H2KYN3	6239	C. elegans
H2KYN5	6239	C. elegans
H2KYN6	6239	C. elegans
H2KYN7	6239	C. elegans
H2KYP7	6239	C. elegans
H2KYP8	6239	C. elegans
H2KYQ4	6239	C. elegans
H2KYQ7	6239	C. elegans
H2KYQ8	6239	C. elegans
H2KYR5	6239	C. elegans
H2KYS1	6239	C. elegans
H2KYS3	6239	C. elegans
H2KYS4	6239	C. elegans
H2KYU6	6239	C. elegans
H2KYU9	6239	C. elegans
H2KYV0	6239	C. elegans
H2KYV1	6239	C. elegans
H2KYZ4	6239	C. elegans
H2KZ22	6239	C. elegans
H2KZ54	6239	C. elegans
H2KZ97	6239	C. elegans
H2KZA7	6239	C. elegans
H2KZB0	6239	C. elegans
H2KZC8	6239	C. elegans
H2KZG0	6239	C. elegans
H2KZG1	6239	C. elegans
H2KZG2	6239	C. elegans
H2KZG6	6239	C. elegans
H2KZI7	6239	C. elegans
H2KZJ0	6239	C. elegans
H2KZJ1	6239	C. elegans
H2KZK0	6239	C. elegans
H2KZK1	6239	C. elegans
H2KZL3	6239	C. elegans
H2KZL6	6239	C. elegans
H2KZL7	6239	C. elegans
H2KZR4	6239	C. elegans
H2KZT3	6239	C. elegans
H2KZU5	6239	C. elegans
H2KZU7	6239	C. elegans
H2KZV8	6239	C. elegans
H2KZX4	6239	C. elegans
H2KZZ0	6239	C. elegans
H2KZZ1	6239	C. elegans
H2KZZ2	6239	C. elegans
H2KZZ3	6239	C. elegans
H2KZZ4	6239	C. elegans
H2L007	6239	C. elegans
H2L052	6239	C. elegans
H2L053	6239	C. elegans
H2L081	6239	C. elegans
H2L0A9	6239	C. elegans
H2L0C1	6239	C. elegans
H2L0C2	6239	C. elegans
H2L0D4	6239	C. elegans
H2L0E0	6239	C. elegans
H2L0E1	6239	C. elegans
H2L0F5	6239	C. elegans
H2L0F6	6239	C. elegans
H2L0F7	6239	C. elegans
H2L0F8	6239	C. elegans
H2L0I1	6239	C. elegans
H2L0J9	6239	C. elegans
H2L0M4	6239	C. elegans
H2L0Q6	6239	C. elegans
H2L265	6239	C. elegans
H2L266	6239	C. elegans
H2L296	6239	C. elegans
H2L298	6239	C. elegans
H2L299	6239	C. elegans
H2L2A0	6239	C. elegans
H2L2A1	6239	C. elegans
H2L2A2	6239	C. elegans
H2L2A3	6239	C. elegans
H2L2A4	6239	C. elegans
H2L2A5	6239	C. elegans
H2L2A6	6239	C. elegans
H2L2A8	6239	C. elegans
H2L2D1	6239	C. elegans
H2L2G6	6239	C. elegans
H8ESD4	6239	C. elegans
H8ESD5	6239	C. elegans
H8ESE7	6239	C. elegans
H8W3Y5	6239	C. elegans
H9G2P8	6239	C. elegans
H9G2P9	6239	C. elegans
H9G2S5	6239	C. elegans
H9G2S6	6239	C. elegans
H9G2S7	6239	C. elegans
H9G2S9	6239	C. elegans
H9G2T3	6239	C. elegans
H9G2T4	6239	C. elegans
H9G2V2	6239	C. elegans
H9G2V3	6239	C. elegans
H9G2V4	6239	C. elegans
H9G2Y1	6239	C. elegans
H9G2Y4	6239	C. elegans
H9G326	6239	C. elegans
H9G327	6239	C. elegans
H9G333	6239	C. elegans
H9G348	6239	C. elegans
H9G349	6239	C. elegans
H9G350	6239	C. elegans
H9G351	6239	C. elegans
H9G352	6239	C. elegans
H9G353	6239	C. elegans
H9G354	6239	C. elegans
I2HA82	6239	C. elegans
I2HA98	6239	C. elegans
I2HAB3	6239	C. elegans
I2HAF8	6239	C. elegans
I2HAF9	6239	C. elegans
I2HAG6	6239	C. elegans
I2HAI0	6239	C. elegans
I2HAI6	6239	C. elegans
I2HAJ2	6239	C. elegans
I2HAJ6	6239	C. elegans
I2HAJ7	6239	C. elegans
I2HAL2	6239	C. elegans
I3VM38	6239	C. elegans
I7FN66	6239	C. elegans
I7FW32	6239	C. elegans
I7FXD3	6239	C. elegans
I7FXD6	6239	C. elegans
I7J4D2	6239	C. elegans
I7K4K0	6239	C. elegans
I7K4K5	6239	C. elegans
I7LFF2	6239	C. elegans
K8ERR8	6239	C. elegans
K8ES81	6239	C. elegans
K8ESC5	6239	C. elegans
K8ESD4	6239	C. elegans
K8ESF3	6239	C. elegans
K8ESG9	6239	C. elegans
K8ESK9	6239	C. elegans
K8F7U3	6239	C. elegans
K8F7Z0	6239	C. elegans
K8F801	6239	C. elegans
K8FE00	6239	C. elegans
L8E6K3	6239	C. elegans
L8E6X8	6239	C. elegans
L8E822	6239	C. elegans
L8E912	6239	C. elegans
L8E946	6239	C. elegans
L8EC38	6239	C. elegans
N1NSG8	6239	C. elegans
N1NTL5	6239	C. elegans
N1NTM6	6239	C. elegans
N1NV13	6239	C. elegans
N1NV19	6239	C. elegans
N1NV25	6239	C. elegans
N1NVB7	6239	C. elegans
N1NVB9	6239	C. elegans
O01263	6239	C. elegans
O01319	6239	C. elegans
O01392	6239	C. elegans
O01427	6239	C. elegans
O01483	6239	C. elegans
O01510	6239	C. elegans
O01602	6239	C. elegans
O01700	6239	C. elegans
O01737	6239	C. elegans
O01768	6239	C. elegans
O01805	6239	C. elegans
O01811	6239	C. elegans
O01812	6239	C. elegans
O01813	6239	C. elegans
O01820	6239	C. elegans
O01869	6239	C. elegans
O01879	6239	C. elegans
O01884	6239	C. elegans
O01892	6239	C. elegans
O01894	6239	C. elegans
O01901	6239	C. elegans
O01931	6239	C. elegans
O02056	6239	C. elegans
O02089	6239	C. elegans
O02100	6239	C. elegans
O02115	6239	C. elegans
O02124	6239	C. elegans
O02141	6239	C. elegans
O02151	6239	C. elegans
O02168	6239	C. elegans
O02219	6239	C. elegans
O02268	6239	C. elegans
O02286	6239	C. elegans
O02316	6239	C. elegans
O02323	6239	C. elegans
O02327	6239	C. elegans
O02343	6239	C. elegans
O02592	6239	C. elegans
O02621	6239	C. elegans
O02639	6239	C. elegans
O02640	6239	C. elegans
O16000	6239	C. elegans
O16202	6239	C. elegans
O16228	6239	C. elegans
O16249	6239	C. elegans
O16259	6239	C. elegans
O16264	6239	C. elegans
O16303	6239	C. elegans
O16309	6239	C. elegans
O16368	6239	C. elegans
O16369	6239	C. elegans
O16453	6239	C. elegans
O16466	6239	C. elegans
O16517	6239	C. elegans
O16518	6239	C. elegans
O16545	6239	C. elegans
O16588	6239	C. elegans
O16637	6239	C. elegans
O16657	6239	C. elegans
O16720	6239	C. elegans
O16785	6239	C. elegans
O16796	6239	C. elegans
O16850	6239	C. elegans
O16898	6239	C. elegans
O16929	6239	C. elegans
O16974	6239	C. elegans
O17040	6239	C. elegans
O17041	6239	C. elegans
O17071	6239	C. elegans
O17186	6239	C. elegans
O17218	6239	C. elegans
O17234	6239	C. elegans
O17237	6239	C. elegans
O17241	6239	C. elegans
O17269	6239	C. elegans
O17470	6239	C. elegans
O17514	6239	C. elegans
O17515	6239	C. elegans
O17532	6239	C. elegans
O17533	6239	C. elegans
O17534	6239	C. elegans
O17537	6239	C. elegans
O17545	6239	C. elegans
O17554	6239	C. elegans
O17586	6239	C. elegans
O17590	6239	C. elegans
O17612	6239	C. elegans
O17619	6239	C. elegans
O17624	6239	C. elegans
O17679	6239	C. elegans
O17680	6239	C. elegans
O17681	6239	C. elegans
O17694	6239	C. elegans
O17695	6239	C. elegans
O17759	6239	C. elegans
O17795	6239	C. elegans
O17850	6239	C. elegans
O17869	6239	C. elegans
O17892	6239	C. elegans
O17893	6239	C. elegans
O17911	6239	C. elegans
O17953	6239	C. elegans
O17966	6239	C. elegans
O17972	6239	C. elegans
O18017	6239	C. elegans
O18021	6239	C. elegans
O18152	6239	C. elegans
O18154	6239	C. elegans
O18178	6239	C. elegans
O18180	6239	C. elegans
O18195	6239	C. elegans
O18199	6239	C. elegans
O18210	6239	C. elegans
O18235	6239	C. elegans
O18236	6239	C. elegans
O18241	6239	C. elegans
O18250	6239	C. elegans
O18687	6239	C. elegans
O44076	6239	C. elegans
O44128	6239	C. elegans
O44148	6239	C. elegans
O44156	6239	C. elegans
O44158	6239	C. elegans
O44191	6239	C. elegans
O44385	6239	C. elegans
O44399	6239	C. elegans
O44406	6239	C. elegans
O44410	6239	C. elegans
O44439	6239	C. elegans
O44451	6239	C. elegans
O44462	6239	C. elegans
O44481	6239	C. elegans
O44498	6239	C. elegans
O44499	6239	C. elegans
O44504	6239	C. elegans
O44512	6239	C. elegans
O44546	6239	C. elegans
O44547	6239	C. elegans
O44552	6239	C. elegans
O44555	6239	C. elegans
O44563	6239	C. elegans
O44614	6239	C. elegans
O44624	6239	C. elegans
O44626	6239	C. elegans
O44650	6239	C. elegans
O44737	6239	C. elegans
O44757	6239	C. elegans
O44821	6239	C. elegans
O44836	6239	C. elegans
O44857	6239	C. elegans
O44906	6239	C. elegans
O44952	6239	C. elegans
O45012	6239	C. elegans
O45019	6239	C. elegans
O45074	6239	C. elegans
O45110	6239	C. elegans
O45137	6239	C. elegans
O45138	6239	C. elegans
O45177	6239	C. elegans
O45183	6239	C. elegans
O45246	6239	C. elegans
O45258	6239	C. elegans
O45352	6239	C. elegans
O45379	6239	C. elegans
O45380	6239	C. elegans
O45499	6239	C. elegans
O45502	6239	C. elegans
O45507	6239	C. elegans
O45525	6239	C. elegans
O45551	6239	C. elegans
O45607	6239	C. elegans
O45666	6239	C. elegans
O45667	6239	C. elegans
O45686	6239	C. elegans
O45687	6239	C. elegans
O45702	6239	C. elegans
O45718	6239	C. elegans
O45734	6239	C. elegans
O45781	6239	C. elegans
O45797	6239	C. elegans
O45818	6239	C. elegans
O45864	6239	C. elegans
O45865	6239	C. elegans
O45903	6239	C. elegans
O45936	6239	C. elegans
O45962	6239	C. elegans
O61199	6239	C. elegans
O61220	6239	C. elegans
O61235	6239	C. elegans
O61265	6239	C. elegans
O61460	6239	C. elegans
O61518	6239	C. elegans
O61701	6239	C. elegans
O61742	6239	C. elegans
O61750	6239	C. elegans
O61792	6239	C. elegans
O61794	6239	C. elegans
O61815	6239	C. elegans
O61818	6239	C. elegans
O61834	6239	C. elegans
O61845	6239	C. elegans
O61874	6239	C. elegans
O61907	6239	C. elegans
O62026	6239	C. elegans
O62102	6239	C. elegans
O62136	6239	C. elegans
O62174	6239	C. elegans
O62185	6239	C. elegans
O62221	6239	C. elegans
O62247	6239	C. elegans
O62277	6239	C. elegans
O62327	6239	C. elegans
O62348	6239	C. elegans
O62366	6239	C. elegans
O62414	6239	C. elegans
O62431	6239	C. elegans
O62469	6239	C. elegans
O62482	6239	C. elegans
O62491	6239	C. elegans
O62508	6239	C. elegans
O76360	6239	C. elegans
O76367	6239	C. elegans
O76371	6239	C. elegans
O76383	6239	C. elegans
O76411	6239	C. elegans
O76438	6239	C. elegans
O76554	6239	C. elegans
O76561	6239	C. elegans
O76577	6239	C. elegans
O76584	6239	C. elegans
O76832	6239	C. elegans
O76833	6239	C. elegans
O76840	6239	C. elegans
O77469	6239	C. elegans
P02513	6239	C. elegans
P03949	6239	C. elegans
P05690	6239	C. elegans
P06125	6239	C. elegans
P06581	6239	C. elegans
P06582	6239	C. elegans
P09446	6239	C. elegans
P0CG71	6239	C. elegans
P10299	6239	C. elegans
P11141	6239	C. elegans
P13508	6239	C. elegans
P17139	6239	C. elegans
P17329	6239	C. elegans
P17330	6239	C. elegans
P17511	6239	C. elegans
P17512	6239	C. elegans
P18947	6239	C. elegans
P19974	6239	C. elegans
P20154	6239	C. elegans
P20163	6239	C. elegans
P20268	6239	C. elegans
P20792	6239	C. elegans
P21137	6239	C. elegans
P22454	6239	C. elegans
P22981	6239	C. elegans
P24348	6239	C. elegans
P24892	6239	C. elegans
P24893	6239	C. elegans
P25807	6239	C. elegans
P27420	6239	C. elegans
P27639	6239	C. elegans
P27715	6239	C. elegans
P27798	6239	C. elegans
P28051	6239	C. elegans
P28052	6239	C. elegans
P28515	6239	C. elegans
P29355	6239	C. elegans
P29506	6239	C. elegans
P29691	6239	C. elegans
P30628	6239	C. elegans
P30634	6239	C. elegans
P30635	6239	C. elegans
P31161	6239	C. elegans
P32085	6239	C. elegans
P32739	6239	C. elegans
P34254	6239	C. elegans
P34255	6239	C. elegans
P34260	6239	C. elegans
P34266	6239	C. elegans
P34271	6239	C. elegans
P34277	6239	C. elegans
P34286	6239	C. elegans
P34305	6239	C. elegans
P34308	6239	C. elegans
P34313	6239	C. elegans
P34318	6239	C. elegans
P34328	6239	C. elegans
P34331	6239	C. elegans
P34333	6239	C. elegans
P34339	6239	C. elegans
P34345	6239	C. elegans
P34388	6239	C. elegans
P34424	6239	C. elegans
P34443	6239	C. elegans
P34447	6239	C. elegans
P34449	6239	C. elegans
P34455	6239	C. elegans
P34460	6239	C. elegans
P34461	6239	C. elegans
P34483	6239	C. elegans
P34502	6239	C. elegans
P34526	6239	C. elegans
P34534	6239	C. elegans
P34545	6239	C. elegans
P34556	6239	C. elegans
P34563	6239	C. elegans
P34567	6239	C. elegans
P34574	6239	C. elegans
P34578	6239	C. elegans
P34579	6239	C. elegans
P34652	6239	C. elegans
P34663	6239	C. elegans
P34666	6239	C. elegans
P34668	6239	C. elegans
P34696	6239	C. elegans
P34697	6239	C. elegans
P34707	6239	C. elegans
P34722	6239	C. elegans
P34888	6239	C. elegans
P35129	6239	C. elegans
P38433	6239	C. elegans
P39745	6239	C. elegans
P41779	6239	C. elegans
P41828	6239	C. elegans
P41848	6239	C. elegans
P41877	6239	C. elegans
P41932	6239	C. elegans
P41934	6239	C. elegans
P41935	6239	C. elegans
P41956	6239	C. elegans
P41977	6239	C. elegans
P41994	6239	C. elegans
P42170	6239	C. elegans
P42573	6239	C. elegans
P45894	6239	C. elegans
P45898	6239	C. elegans
P45968	6239	C. elegans
P45970	6239	C. elegans
P46499	6239	C. elegans
P46502	6239	C. elegans
P46550	6239	C. elegans
P46551	6239	C. elegans
P46556	6239	C. elegans
P46561	6239	C. elegans
P46563	6239	C. elegans
P46873	6239	C. elegans
P47208	6239	C. elegans
P47209	6239	C. elegans
P47991	6239	C. elegans
P48150	6239	C. elegans
P48152	6239	C. elegans
P48156	6239	C. elegans
P48376	6239	C. elegans
P48996	6239	C. elegans
P49029	6239	C. elegans
P49041	6239	C. elegans
P49196	6239	C. elegans
P49583	6239	C. elegans
P49632	6239	C. elegans
P49809	6239	C. elegans
P50093	6239	C. elegans
P50140	6239	C. elegans
P50305	6239	C. elegans
P50464	6239	C. elegans
P50488	6239	C. elegans
P51485	6239	C. elegans
P51875	6239	C. elegans
P52166	6239	C. elegans
P52709	6239	C. elegans
P52899	6239	C. elegans
P53013	6239	C. elegans
P53439	6239	C. elegans
P53703	6239	C. elegans
P54216	6239	C. elegans
P54406	6239	C. elegans
P54811	6239	C. elegans
P54812	6239	C. elegans
P54936	6239	C. elegans
P55853	6239	C. elegans
P55954	6239	C. elegans
P55956	6239	C. elegans
P81299	6239	C. elegans
P83351	6239	C. elegans
P90735	6239	C. elegans
P90757	6239	C. elegans
P90787	6239	C. elegans
P90789	6239	C. elegans
P90794	6239	C. elegans
P90815	6239	C. elegans
P90829	6239	C. elegans
P90830	6239	C. elegans
P90847	6239	C. elegans
P90849	6239	C. elegans
P90859	6239	C. elegans
P90860	6239	C. elegans
P90868	6239	C. elegans
P90879	6239	C. elegans
P90895	6239	C. elegans
P90902	6239	C. elegans
P90921	6239	C. elegans
P90925	6239	C. elegans
P90947	6239	C. elegans
P90973	6239	C. elegans
P90980	6239	C. elegans
P90986	6239	C. elegans
P90994	6239	C. elegans
P91002	6239	C. elegans
P91093	6239	C. elegans
P91251	6239	C. elegans
P91270	6239	C. elegans
P91283	6239	C. elegans
P91313	6239	C. elegans
P91348	6239	C. elegans
P91353	6239	C. elegans
P91390	6239	C. elegans
P91419	6239	C. elegans
P91428	6239	C. elegans
P91429	6239	C. elegans
P91477	6239	C. elegans
P91487	6239	C. elegans
P91505	6239	C. elegans
P91821	6239	C. elegans
P91857	6239	C. elegans
P91907	6239	C. elegans
P92005	6239	C. elegans
P92152	6239	C. elegans
P92172	6239	C. elegans
P92199	6239	C. elegans
P98080	6239	C. elegans
Q01608	6239	C. elegans
Q02332	6239	C. elegans
Q03345	6239	C. elegans
Q03565	6239	C. elegans
Q03566	6239	C. elegans
Q03575	6239	C. elegans
Q03611	6239	C. elegans
Q03614	6239	C. elegans
Q04457	6239	C. elegans
Q04833	6239	C. elegans
Q04908	6239	C. elegans
Q05036	6239	C. elegans
Q05062	6239	C. elegans
Q06561	6239	C. elegans
Q07292	6239	C. elegans
Q07749	6239	C. elegans
Q07750	6239	C. elegans
Q09228	6239	C. elegans
Q09253	6239	C. elegans
Q09265	6239	C. elegans
Q09285	6239	C. elegans
Q09306	6239	C. elegans
Q09309	6239	C. elegans
Q09345	6239	C. elegans
Q09353	6239	C. elegans
Q09373	6239	C. elegans
Q09393	6239	C. elegans
Q09408	6239	C. elegans
Q09409	6239	C. elegans
Q09413	6239	C. elegans
Q09415	6239	C. elegans
Q09433	6239	C. elegans
Q09444	6239	C. elegans
Q09463	6239	C. elegans
Q09474	6239	C. elegans
Q09488	6239	C. elegans
Q09490	6239	C. elegans
Q09499	6239	C. elegans
Q09512	6239	C. elegans
Q09517	6239	C. elegans
Q09519	6239	C. elegans
Q09541	6239	C. elegans
Q09555	6239	C. elegans
Q09585	6239	C. elegans
Q09596	6239	C. elegans
Q09631	6239	C. elegans
Q09639	6239	C. elegans
Q09649	6239	C. elegans
Q09957	6239	C. elegans
Q09967	6239	C. elegans
Q09969	6239	C. elegans
Q09975	6239	C. elegans
Q09990	6239	C. elegans
Q09EF4	6239	C. elegans
Q0G818	6239	C. elegans
Q0G819	6239	C. elegans
Q0G843	6239	C. elegans
Q0PDJ7	6239	C. elegans
Q0PDL1	6239	C. elegans
Q0PJA9	6239	C. elegans
Q10007	6239	C. elegans
Q10038	6239	C. elegans
Q10040	6239	C. elegans
Q10453	6239	C. elegans
Q10578	6239	C. elegans
Q10579	6239	C. elegans
Q10651	6239	C. elegans
Q10652	6239	C. elegans
Q10655	6239	C. elegans
Q10656	6239	C. elegans
Q10657	6239	C. elegans
Q10663	6239	C. elegans
Q10664	6239	C. elegans
Q10669	6239	C. elegans
Q10901	6239	C. elegans
Q10923	6239	C. elegans
Q10929	6239	C. elegans
Q10931	6239	C. elegans
Q11068	6239	C. elegans
Q11182	6239	C. elegans
Q11186	6239	C. elegans
Q14DX2	6239	C. elegans
Q17326	6239	C. elegans
Q17334	6239	C. elegans
Q17335	6239	C. elegans
Q17350	6239	C. elegans
Q17355	6239	C. elegans
Q17358	6239	C. elegans
Q17364	6239	C. elegans
Q17365	6239	C. elegans
Q17381	6239	C. elegans
Q17389	6239	C. elegans
Q17391	6239	C. elegans
Q17392	6239	C. elegans
Q17403	6239	C. elegans
Q17407	6239	C. elegans
Q17420	6239	C. elegans
Q17446	6239	C. elegans
Q17450	6239	C. elegans
Q17452	6239	C. elegans
Q17498	6239	C. elegans
Q17512	6239	C. elegans
Q17525	6239	C. elegans
Q17557	6239	C. elegans
Q17558	6239	C. elegans
Q17559	6239	C. elegans
Q17577	6239	C. elegans
Q17592	6239	C. elegans
Q17593	6239	C. elegans
Q17607	6239	C. elegans
Q17632	6239	C. elegans
Q17703	6239	C. elegans
Q17740	6239	C. elegans
Q17761	6239	C. elegans
Q17763	6239	C. elegans
Q17765	6239	C. elegans
Q17778	6239	C. elegans
Q17833	6239	C. elegans
Q17880	6239	C. elegans
Q17911	6239	C. elegans
Q17941	6239	C. elegans
Q17956	6239	C. elegans
Q17963	6239	C. elegans
Q17973	6239	C. elegans
Q18031	6239	C. elegans
Q18095	6239	C. elegans
Q18115	6239	C. elegans
Q18193	6239	C. elegans
Q18200	6239	C. elegans
Q18212	6239	C. elegans
Q18221	6239	C. elegans
Q18237	6239	C. elegans
Q18245	6239	C. elegans
Q18258	6239	C. elegans
Q18291	6239	C. elegans
Q18297	6239	C. elegans
Q18319	6239	C. elegans
Q18359	6239	C. elegans
Q18390	6239	C. elegans
Q18403	6239	C. elegans
Q18407	6239	C. elegans
Q18420	6239	C. elegans
Q18426	6239	C. elegans
Q18434	6239	C. elegans
Q18486	6239	C. elegans
Q18488	6239	C. elegans
Q18503	6239	C. elegans
Q18508	6239	C. elegans
Q18540	6239	C. elegans
Q18581	6239	C. elegans
Q18660	6239	C. elegans
Q18668	6239	C. elegans
Q18673	6239	C. elegans
Q18683	6239	C. elegans
Q18685	6239	C. elegans
Q18688	6239	C. elegans
Q18711	6239	C. elegans
Q18758	6239	C. elegans
Q18772	6239	C. elegans
Q18775	6239	C. elegans
Q18785	6239	C. elegans
Q18787	6239	C. elegans
Q18788	6239	C. elegans
Q18803	6239	C. elegans
Q18823	6239	C. elegans
Q18825	6239	C. elegans
Q18851	6239	C. elegans
Q18853	6239	C. elegans
Q18914	6239	C. elegans
Q18917	6239	C. elegans
Q18921	6239	C. elegans
Q18936	6239	C. elegans
Q18942	6239	C. elegans
Q18946	6239	C. elegans
Q18955	6239	C. elegans
Q18965	6239	C. elegans
Q18967	6239	C. elegans
Q18968	6239	C. elegans
Q18994	6239	C. elegans
Q19004	6239	C. elegans
Q19019	6239	C. elegans
Q19046	6239	C. elegans
Q19058	6239	C. elegans
Q19102	6239	C. elegans
Q19117	6239	C. elegans
Q19126	6239	C. elegans
Q19128	6239	C. elegans
Q19185	6239	C. elegans
Q19202	6239	C. elegans
Q19204	6239	C. elegans
Q19207	6239	C. elegans
Q19208	6239	C. elegans
Q19209	6239	C. elegans
Q19213	6239	C. elegans
Q19227	6239	C. elegans
Q19228	6239	C. elegans
Q19231	6239	C. elegans
Q19275	6239	C. elegans
Q19289	6239	C. elegans
Q19345	6239	C. elegans
Q19361	6239	C. elegans
Q19378	6239	C. elegans
Q19416	6239	C. elegans
Q19422	6239	C. elegans
Q19481	6239	C. elegans
Q19495	6239	C. elegans
Q19519	6239	C. elegans
Q19537	6239	C. elegans
Q19542	6239	C. elegans
Q19546	6239	C. elegans
Q19569	6239	C. elegans
Q19573	6239	C. elegans
Q19579	6239	C. elegans
Q19581	6239	C. elegans
Q19583	6239	C. elegans
Q19584	6239	C. elegans
Q19626	6239	C. elegans
Q19632	6239	C. elegans
Q19685	6239	C. elegans
Q19691	6239	C. elegans
Q19717	6239	C. elegans
Q19722	6239	C. elegans
Q19724	6239	C. elegans
Q19771	6239	C. elegans
Q19775	6239	C. elegans
Q19804	6239	C. elegans
Q19826	6239	C. elegans
Q19848	6239	C. elegans
Q19849	6239	C. elegans
Q19874	6239	C. elegans
Q19877	6239	C. elegans
Q19878	6239	C. elegans
Q19913	6239	C. elegans
Q19945	6239	C. elegans
Q19949	6239	C. elegans
Q19952	6239	C. elegans
Q19953	6239	C. elegans
Q19954	6239	C. elegans
Q1W0R0	6239	C. elegans
Q1WBU7	6239	C. elegans
Q1WBU8	6239	C. elegans
Q1WBU9	6239	C. elegans
Q20010	6239	C. elegans
Q20025	6239	C. elegans
Q20043	6239	C. elegans
Q20053	6239	C. elegans
Q20068	6239	C. elegans
Q20077	6239	C. elegans
Q20084	6239	C. elegans
Q20117	6239	C. elegans
Q20164	6239	C. elegans
Q20206	6239	C. elegans
Q20228	6239	C. elegans
Q20300	6239	C. elegans
Q20347	6239	C. elegans
Q20363	6239	C. elegans
Q20390	6239	C. elegans
Q20393	6239	C. elegans
Q20414	6239	C. elegans
Q20448	6239	C. elegans
Q20471	6239	C. elegans
Q20496	6239	C. elegans
Q20551	6239	C. elegans
Q20585	6239	C. elegans
Q20605	6239	C. elegans
Q20608	6239	C. elegans
Q20615	6239	C. elegans
Q20643	6239	C. elegans
Q20646	6239	C. elegans
Q20655	6239	C. elegans
Q20660	6239	C. elegans
Q20666	6239	C. elegans
Q20701	6239	C. elegans
Q20720	6239	C. elegans
Q20736	6239	C. elegans
Q20741	6239	C. elegans
Q20745	6239	C. elegans
Q20751	6239	C. elegans
Q20779	6239	C. elegans
Q20885	6239	C. elegans
Q20907	6239	C. elegans
Q20910	6239	C. elegans
Q20937	6239	C. elegans
Q20938	6239	C. elegans
Q20942	6239	C. elegans
Q20947	6239	C. elegans
Q20948	6239	C. elegans
Q20968	6239	C. elegans
Q20970	6239	C. elegans
Q20992	6239	C. elegans
Q21029	6239	C. elegans
Q21032	6239	C. elegans
Q21049	6239	C. elegans
Q21062	6239	C. elegans
Q21067	6239	C. elegans
Q21083	6239	C. elegans
Q21084	6239	C. elegans
Q21187	6239	C. elegans
Q21191	6239	C. elegans
Q21219	6239	C. elegans
Q21230	6239	C. elegans
Q21233	6239	C. elegans
Q21263	6239	C. elegans
Q21281	6239	C. elegans
Q21285	6239	C. elegans
Q21302	6239	C. elegans
Q21307	6239	C. elegans
Q21319	6239	C. elegans
Q21339	6239	C. elegans
Q21342	6239	C. elegans
Q21346	6239	C. elegans
Q21353	6239	C. elegans
Q21404	6239	C. elegans
Q21436	6239	C. elegans
Q21443	6239	C. elegans
Q21446	6239	C. elegans
Q21480	6239	C. elegans
Q21502	6239	C. elegans
Q21507	6239	C. elegans
Q21516	6239	C. elegans
Q21531	6239	C. elegans
Q21539	6239	C. elegans
Q21544	6239	C. elegans
Q21549	6239	C. elegans
Q21629	6239	C. elegans
Q21633	6239	C. elegans
Q21693	6239	C. elegans
Q21715	6239	C. elegans
Q21733	6239	C. elegans
Q21734	6239	C. elegans
Q21750	6239	C. elegans
Q21751	6239	C. elegans
Q21776	6239	C. elegans
Q21789	6239	C. elegans
Q21809	6239	C. elegans
Q21817	6239	C. elegans
Q21824	6239	C. elegans
Q21921	6239	C. elegans
Q21929	6239	C. elegans
Q21945	6239	C. elegans
Q21955	6239	C. elegans
Q21988	6239	C. elegans
Q22000	6239	C. elegans
Q22005	6239	C. elegans
Q22021	6239	C. elegans
Q22037	6239	C. elegans
Q22039	6239	C. elegans
Q22070	6239	C. elegans
Q22078	6239	C. elegans
Q22100	6239	C. elegans
Q22134	6239	C. elegans
Q22137	6239	C. elegans
Q22157	6239	C. elegans
Q22189	6239	C. elegans
Q22253	6239	C. elegans
Q22258	6239	C. elegans
Q22267	6239	C. elegans
Q22291	6239	C. elegans
Q22307	6239	C. elegans
Q22324	6239	C. elegans
Q22343	6239	C. elegans
Q22366	6239	C. elegans
Q22418	6239	C. elegans
Q22431	6239	C. elegans
Q22494	6239	C. elegans
Q22501	6239	C. elegans
Q22510	6239	C. elegans
Q22562	6239	C. elegans
Q22591	6239	C. elegans
Q22592	6239	C. elegans
Q22613	6239	C. elegans
Q22618	6239	C. elegans
Q22619	6239	C. elegans
Q22623	6239	C. elegans
Q22626	6239	C. elegans
Q22633	6239	C. elegans
Q22682	6239	C. elegans
Q22695	6239	C. elegans
Q22703	6239	C. elegans
Q22712	6239	C. elegans
Q22743	6239	C. elegans
Q22795	6239	C. elegans
Q22800	6239	C. elegans
Q22830	6239	C. elegans
Q22894	6239	C. elegans
Q22916	6239	C. elegans
Q23023	6239	C. elegans
Q23064	6239	C. elegans
Q23084	6239	C. elegans
Q23092	6239	C. elegans
Q23098	6239	C. elegans
Q23125	6239	C. elegans
Q23130	6239	C. elegans
Q23146	6239	C. elegans
Q23163	6239	C. elegans
Q23187	6239	C. elegans
Q23188	6239	C. elegans
Q23190	6239	C. elegans
Q23194	6239	C. elegans
Q23202	6239	C. elegans
Q23215	6239	C. elegans
Q23220	6239	C. elegans
Q23221	6239	C. elegans
Q23237	6239	C. elegans
Q23243	6239	C. elegans
Q23400	6239	C. elegans
Q23430	6239	C. elegans
Q23449	6239	C. elegans
Q23490	6239	C. elegans
Q23500	6239	C. elegans
Q23511	6239	C. elegans
Q23530	6239	C. elegans
Q23536	6239	C. elegans
Q23541	6239	C. elegans
Q23543	6239	C. elegans
Q23593	6239	C. elegans
Q23594	6239	C. elegans
Q23597	6239	C. elegans
Q23639	6239	C. elegans
Q23658	6239	C. elegans
Q23670	6239	C. elegans
Q23677	6239	C. elegans
Q27394	6239	C. elegans
Q27395	6239	C. elegans
Q27461	6239	C. elegans
Q27464	6239	C. elegans
Q27481	6239	C. elegans
Q27487	6239	C. elegans
Q27492	6239	C. elegans
Q27493	6239	C. elegans
Q27499	6239	C. elegans
Q27513	6239	C. elegans
Q27527	6239	C. elegans
Q27538	6239	C. elegans
Q27873	6239	C. elegans
Q27874	6239	C. elegans
Q27GP2	6239	C. elegans
Q27GQ2	6239	C. elegans
Q27GU0	6239	C. elegans
Q27GU8	6239	C. elegans
Q2L6V1	6239	C. elegans
Q2L6V2	6239	C. elegans
Q2L6X6	6239	C. elegans
Q2MGF0	6239	C. elegans
Q2PJ68	6239	C. elegans
Q2V071	6239	C. elegans
Q2V4S2	6239	C. elegans
Q2V4U0	6239	C. elegans
Q2V4U7	6239	C. elegans
Q2XN03	6239	C. elegans
Q2XN07	6239	C. elegans
Q304E5	6239	C. elegans
Q3HKC4	6239	C. elegans
Q3LFN1	6239	C. elegans
Q3S1J5	6239	C. elegans
Q3S1J8	6239	C. elegans
Q3T903	6239	C. elegans
Q3V5H2	6239	C. elegans
Q3V5I7	6239	C. elegans
Q3V5I8	6239	C. elegans
Q49HI2	6239	C. elegans
Q49HI3	6239	C. elegans
Q4W5Q9	6239	C. elegans
Q4W5R4	6239	C. elegans
Q52GY7	6239	C. elegans
Q564V5	6239	C. elegans
Q564W7	6239	C. elegans
Q56W01	6239	C. elegans
Q58AA5	6239	C. elegans
Q58AU7	6239	C. elegans
Q58AU8	6239	C. elegans
Q59E84	6239	C. elegans
Q5DX44	6239	C. elegans
Q5DX47	6239	C. elegans
Q5FC59	6239	C. elegans
Q5FC71	6239	C. elegans
Q5FC80	6239	C. elegans
Q5H9N2	6239	C. elegans
Q5H9N3	6239	C. elegans
Q5NKY6	6239	C. elegans
Q5TYK9	6239	C. elegans
Q5TYL0	6239	C. elegans
Q5WRN8	6239	C. elegans
Q5ZR76	6239	C. elegans
Q65CL5	6239	C. elegans
Q65XX8	6239	C. elegans
Q65XX9	6239	C. elegans
Q65XY0	6239	C. elegans
Q65ZG8	6239	C. elegans
Q66NI3	6239	C. elegans
Q66NI4	6239	C. elegans
Q66NI5	6239	C. elegans
Q68TI8	6239	C. elegans
Q69Z13	6239	C. elegans
Q6A3Q2	6239	C. elegans
Q6A586	6239	C. elegans
Q6A598	6239	C. elegans
Q6ABG8	6239	C. elegans
Q6AHP3	6239	C. elegans
Q6BCV4	6239	C. elegans
Q6BEU0	6239	C. elegans
Q6BEV0	6239	C. elegans
Q6EZG7	6239	C. elegans
Q6Q4G5	6239	C. elegans
Q6R020	6239	C. elegans
Q6R023	6239	C. elegans
Q6S9C1	6239	C. elegans
Q76NP4	6239	C. elegans
Q7JK70	6239	C. elegans
Q7JKF1	6239	C. elegans
Q7JKI1	6239	C. elegans
Q7JKI2	6239	C. elegans
Q7JKI3	6239	C. elegans
Q7JKL9	6239	C. elegans
Q7JKP2	6239	C. elegans
Q7JKP6	6239	C. elegans
Q7JL61	6239	C. elegans
Q7JL62	6239	C. elegans
Q7JLB0	6239	C. elegans
Q7JLB1	6239	C. elegans
Q7JLJ3	6239	C. elegans
Q7JM90	6239	C. elegans
Q7JMF0	6239	C. elegans
Q7JMS4	6239	C. elegans
Q7JMS5	6239	C. elegans
Q7JNG1	6239	C. elegans
Q7JNM1	6239	C. elegans
Q7JNQ1	6239	C. elegans
Q7JNU9	6239	C. elegans
Q7JP52	6239	C. elegans
Q7JP60	6239	C. elegans
Q7JP75	6239	C. elegans
Q7JP80	6239	C. elegans
Q7JPZ5	6239	C. elegans
Q7JQD2	6239	C. elegans
Q7K6I8	6239	C. elegans
Q7K707	6239	C. elegans
Q7K742	6239	C. elegans
Q7K797	6239	C. elegans
Q7K798	6239	C. elegans
Q7K7J6	6239	C. elegans
Q7KNM6	6239	C. elegans
Q7KPV0	6239	C. elegans
Q7KPW7	6239	C. elegans
Q7YTG1	6239	C. elegans
Q7YTG2	6239	C. elegans
Q7YTI0	6239	C. elegans
Q7YTU4	6239	C. elegans
Q7YX40	6239	C. elegans
Q7YXH1	6239	C. elegans
Q7YZG6	6239	C. elegans
Q7YZT6	6239	C. elegans
Q7Z136	6239	C. elegans
Q7Z1P1	6239	C. elegans
Q7Z1Q0	6239	C. elegans
Q7Z291	6239	C. elegans
Q7Z292	6239	C. elegans
Q85HS3	6239	C. elegans
Q86B39	6239	C. elegans
Q86CZ8	6239	C. elegans
Q86CZ9	6239	C. elegans
Q86D12	6239	C. elegans
Q86D21	6239	C. elegans
Q86DB5	6239	C. elegans
Q86G92	6239	C. elegans
Q86GC2	6239	C. elegans
Q86GC3	6239	C. elegans
Q86GC6	6239	C. elegans
Q86GV3	6239	C. elegans
Q86MD4	6239	C. elegans
Q86MH8	6239	C. elegans
Q86MH9	6239	C. elegans
Q86MI0	6239	C. elegans
Q86MJ3	6239	C. elegans
Q86MJ4	6239	C. elegans
Q86NC2	6239	C. elegans
Q86NC4	6239	C. elegans
Q86NC9	6239	C. elegans
Q86NF3	6239	C. elegans
Q86NF4	6239	C. elegans
Q86NI2	6239	C. elegans
Q86NI3	6239	C. elegans
Q86NJ1	6239	C. elegans
Q86PK2	6239	C. elegans
Q86S16	6239	C. elegans
Q86S27	6239	C. elegans
Q86S28	6239	C. elegans
Q86S44	6239	C. elegans
Q86S57	6239	C. elegans
Q86S66	6239	C. elegans
Q86S76	6239	C. elegans
Q86S77	6239	C. elegans
Q8HJ11	6239	C. elegans
Q8I111	6239	C. elegans
Q8I113	6239	C. elegans
Q8I124	6239	C. elegans
Q8I4B4	6239	C. elegans
Q8I4D7	6239	C. elegans
Q8I4D8	6239	C. elegans
Q8I4F7	6239	C. elegans
Q8I4H8	6239	C. elegans
Q8I7J2	6239	C. elegans
Q8I7J3	6239	C. elegans
Q8I7J4	6239	C. elegans
Q8I7L6	6239	C. elegans
Q8I7L8	6239	C. elegans
Q8I7L9	6239	C. elegans
Q8I7M9	6239	C. elegans
Q8I7N5	6239	C. elegans
Q8I8G9	6239	C. elegans
Q8I8H0	6239	C. elegans
Q8I8H1	6239	C. elegans
Q8IA68	6239	C. elegans
Q8IA71	6239	C. elegans
Q8IA74	6239	C. elegans
Q8IA89	6239	C. elegans
Q8IAA8	6239	C. elegans
Q8IAA9	6239	C. elegans
Q8IAB6	6239	C. elegans
Q8IFZ4	6239	C. elegans
Q8IG23	6239	C. elegans
Q8IG31	6239	C. elegans
Q8IG67	6239	C. elegans
Q8IG69	6239	C. elegans
Q8ITW3	6239	C. elegans
Q8ITX8	6239	C. elegans
Q8ITY0	6239	C. elegans
Q8ITY1	6239	C. elegans
Q8ITY2	6239	C. elegans
Q8IU09	6239	C. elegans
Q8IU48	6239	C. elegans
Q8IU49	6239	C. elegans
Q8IU51	6239	C. elegans
Q8MNV9	6239	C. elegans
Q8MNY0	6239	C. elegans
Q8MPS1	6239	C. elegans
Q8MPU1	6239	C. elegans
Q8MQ11	6239	C. elegans
Q8MQ69	6239	C. elegans
Q8MQ70	6239	C. elegans
Q8MQ86	6239	C. elegans
Q8MQB0	6239	C. elegans
Q8MTP4	6239	C. elegans
Q8MXG5	6239	C. elegans
Q8MXH3	6239	C. elegans
Q8MXI4	6239	C. elegans
Q8MXI7	6239	C. elegans
Q8MXJ7	6239	C. elegans
Q8MXK1	6239	C. elegans
Q8MXS0	6239	C. elegans
Q8MXS6	6239	C. elegans
Q8MXT7	6239	C. elegans
Q8MYL7	6239	C. elegans
Q8T3B2	6239	C. elegans
Q8T3E5	6239	C. elegans
Q8T3F2	6239	C. elegans
Q8T3G5	6239	C. elegans
Q8T5S1	6239	C. elegans
Q8T5Y6	6239	C. elegans
Q8T5Y7	6239	C. elegans
Q8T5Y8	6239	C. elegans
Q8T5Y9	6239	C. elegans
Q8T666	6239	C. elegans
Q8T874	6239	C. elegans
Q8T879	6239	C. elegans
Q8T8L6	6239	C. elegans
Q8T8N8	6239	C. elegans
Q8TA83	6239	C. elegans
Q8WQA4	6239	C. elegans
Q8WQC0	6239	C. elegans
Q8WQC9	6239	C. elegans
Q8WQE5	6239	C. elegans
Q8WQG4	6239	C. elegans
Q8WQG9	6239	C. elegans
Q8WRF0	6239	C. elegans
Q8WSN3	6239	C. elegans
Q8WSP3	6239	C. elegans
Q8WSZ8	6239	C. elegans
Q8WSZ9	6239	C. elegans
Q8WT46	6239	C. elegans
Q8WTM6	6239	C. elegans
Q93250	6239	C. elegans
Q93356	6239	C. elegans
Q93368	6239	C. elegans
Q93379	6239	C. elegans
Q93412	6239	C. elegans
Q93425	6239	C. elegans
Q93454	6239	C. elegans
Q93456	6239	C. elegans
Q93511	6239	C. elegans
Q93560	6239	C. elegans
Q93569	6239	C. elegans
Q93592	6239	C. elegans
Q93594	6239	C. elegans
Q93641	6239	C. elegans
Q93655	6239	C. elegans
Q93714	6239	C. elegans
Q93743	6239	C. elegans
Q93795	6239	C. elegans
Q93830	6239	C. elegans
Q93831	6239	C. elegans
Q93833	6239	C. elegans
Q93838	6239	C. elegans
Q93841	6239	C. elegans
Q93873	6239	C. elegans
Q93968	6239	C. elegans
Q94051	6239	C. elegans
Q94071	6239	C. elegans
Q94125	6239	C. elegans
Q94131	6239	C. elegans
Q94142	6239	C. elegans
Q94148	6239	C. elegans
Q94197	6239	C. elegans
Q94231	6239	C. elegans
Q94252	6239	C. elegans
Q94360	6239	C. elegans
Q95002	6239	C. elegans
Q95008	6239	C. elegans
Q95017	6239	C. elegans
Q95PW5	6239	C. elegans
Q95PZ4	6239	C. elegans
Q95Q25	6239	C. elegans
Q95Q89	6239	C. elegans
Q95Q95	6239	C. elegans
Q95Q98	6239	C. elegans
Q95QA9	6239	C. elegans
Q95QD1	6239	C. elegans
Q95QD7	6239	C. elegans
Q95QG4	6239	C. elegans
Q95QI7	6239	C. elegans
Q95QI8	6239	C. elegans
Q95QR5	6239	C. elegans
Q95QR6	6239	C. elegans
Q95QX7	6239	C. elegans
Q95QZ3	6239	C. elegans
Q95QZ4	6239	C. elegans
Q95QZ7	6239	C. elegans
Q95QZ9	6239	C. elegans
Q95R12	6239	C. elegans
Q95W16	6239	C. elegans
Q95W17	6239	C. elegans
Q95W18	6239	C. elegans
Q95X30	6239	C. elegans
Q95X57	6239	C. elegans
Q95X88	6239	C. elegans
Q95XA8	6239	C. elegans
Q95XJ2	6239	C. elegans
Q95XK4	6239	C. elegans
Q95XM2	6239	C. elegans
Q95XP5	6239	C. elegans
Q95XP6	6239	C. elegans
Q95XR0	6239	C. elegans
Q95XU3	6239	C. elegans
Q95XX0	6239	C. elegans
Q95XZ6	6239	C. elegans
Q95Y12	6239	C. elegans
Q95Y80	6239	C. elegans
Q95Y90	6239	C. elegans
Q95YB8	6239	C. elegans
Q95YD4	6239	C. elegans
Q95YE9	6239	C. elegans
Q95YF3	6239	C. elegans
Q95ZJ5	6239	C. elegans
Q95ZQ4	6239	C. elegans
Q95ZR5	6239	C. elegans
Q95ZS1	6239	C. elegans
Q95ZT1	6239	C. elegans
Q95ZX8	6239	C. elegans
Q95ZZ6	6239	C. elegans
Q960A1	6239	C. elegans
Q963F3	6239	C. elegans
Q965F6	6239	C. elegans
Q965F7	6239	C. elegans
Q965F8	6239	C. elegans
Q965G5	6239	C. elegans
Q965J2	6239	C. elegans
Q965M2	6239	C. elegans
Q965N3	6239	C. elegans
Q965Q8	6239	C. elegans
Q965R0	6239	C. elegans
Q965V9	6239	C. elegans
Q965W1	6239	C. elegans
Q965W8	6239	C. elegans
Q966G8	6239	C. elegans
Q966L1	6239	C. elegans
Q966L2	6239	C. elegans
Q967F1	6239	C. elegans
Q968T0	6239	C. elegans
Q968Y9	6239	C. elegans
Q9BHK7	6239	C. elegans
Q9BHL6	6239	C. elegans
Q9BIC3	6239	C. elegans
Q9BIE8	6239	C. elegans
Q9BIG4	6239	C. elegans
Q9BJ56	6239	C. elegans
Q9BKP3	6239	C. elegans
Q9BKS0	6239	C. elegans
Q9BKU4	6239	C. elegans
Q9BL26	6239	C. elegans
Q9BL34	6239	C. elegans
Q9BL60	6239	C. elegans
Q9GN62	6239	C. elegans
Q9GNP0	6239	C. elegans
Q9GP94	6239	C. elegans
Q9GP96	6239	C. elegans
Q9GV93	6239	C. elegans
Q9GYG7	6239	C. elegans
Q9GYG8	6239	C. elegans
Q9GYI0	6239	C. elegans
Q9GYK4	6239	C. elegans
Q9GYS1	6239	C. elegans
Q9GYT0	6239	C. elegans
Q9GZD7	6239	C. elegans
Q9GZH5	6239	C. elegans
Q9N2Z7	6239	C. elegans
Q9N350	6239	C. elegans
Q9N367	6239	C. elegans
Q9N368	6239	C. elegans
Q9N369	6239	C. elegans
Q9N3C7	6239	C. elegans
Q9N3D3	6239	C. elegans
Q9N3E5	6239	C. elegans
Q9N3F8	6239	C. elegans
Q9N3Q4	6239	C. elegans
Q9N3Q9	6239	C. elegans
Q9N3S8	6239	C. elegans
Q9N3T2	6239	C. elegans
Q9N3T5	6239	C. elegans
Q9N3T8	6239	C. elegans
Q9N3Z3	6239	C. elegans
Q9N423	6239	C. elegans
Q9N426	6239	C. elegans
Q9N492	6239	C. elegans
Q9N4B1	6239	C. elegans
Q9N4B2	6239	C. elegans
Q9N4D6	6239	C. elegans
Q9N4H4	6239	C. elegans
Q9N4J2	6239	C. elegans
Q9N4K2	6239	C. elegans
Q9N4L8	6239	C. elegans
Q9N4R6	6239	C. elegans
Q9N4V8	6239	C. elegans
Q9N4V9	6239	C. elegans
Q9N4W1	6239	C. elegans
Q9N4W3	6239	C. elegans
Q9N4X8	6239	C. elegans
Q9N4Y8	6239	C. elegans
Q9N4Z7	6239	C. elegans
Q9N554	6239	C. elegans
Q9N588	6239	C. elegans
Q9N5A0	6239	C. elegans
Q9N5D6	6239	C. elegans
Q9N5E4	6239	C. elegans
Q9N5K1	6239	C. elegans
Q9N5N8	6239	C. elegans
Q9N5R3	6239	C. elegans
Q9N5S2	6239	C. elegans
Q9N5V9	6239	C. elegans
Q9NA30	6239	C. elegans
Q9NA80	6239	C. elegans
Q9NA97	6239	C. elegans
Q9NAD6	6239	C. elegans
Q9NAH1	6239	C. elegans
Q9NAH6	6239	C. elegans
Q9NAH7	6239	C. elegans
Q9NB31	6239	C. elegans
Q9NCE1	6239	C. elegans
Q9NDH7	6239	C. elegans
Q9NEK7	6239	C. elegans
Q9NEN6	6239	C. elegans
Q9NES9	6239	C. elegans
Q9NF25	6239	C. elegans
Q9NG00	6239	C. elegans
Q9NH52	6239	C. elegans
Q9TW65	6239	C. elegans
Q9TX97	6239	C. elegans
Q9TX98	6239	C. elegans
Q9TX99	6239	C. elegans
Q9TXA0	6239	C. elegans
Q9TXA1	6239	C. elegans
Q9TXA2	6239	C. elegans
Q9TXA3	6239	C. elegans
Q9TXH1	6239	C. elegans
Q9TXI6	6239	C. elegans
Q9TXI7	6239	C. elegans
Q9TXN6	6239	C. elegans
Q9TXP0	6239	C. elegans
Q9TXR4	6239	C. elegans
Q9TXU7	6239	C. elegans
Q9TXW8	6239	C. elegans
Q9TXY8	6239	C. elegans
Q9TY03	6239	C. elegans
Q9TY60	6239	C. elegans
Q9TYI5	6239	C. elegans
Q9TYL9	6239	C. elegans
Q9TYM7	6239	C. elegans
Q9TYP9	6239	C. elegans
Q9TYQ8	6239	C. elegans
Q9TYT3	6239	C. elegans
Q9TYV5	6239	C. elegans
Q9TYW4	6239	C. elegans
Q9TYX6	6239	C. elegans
Q9TYY0	6239	C. elegans
Q9TZ33	6239	C. elegans
Q9TZ70	6239	C. elegans
Q9TZ75	6239	C. elegans
Q9TZ93	6239	C. elegans
Q9TZA0	6239	C. elegans
Q9TZB2	6239	C. elegans
Q9TZB8	6239	C. elegans
Q9TZB9	6239	C. elegans
Q9TZC4	6239	C. elegans
Q9TZL9	6239	C. elegans
Q9TZM3	6239	C. elegans
Q9TZP5	6239	C. elegans
Q9TZQ3	6239	C. elegans
Q9U1N6	6239	C. elegans
Q9U1P4	6239	C. elegans
Q9U1Q2	6239	C. elegans
Q9U1R5	6239	C. elegans
Q9U1V9	6239	C. elegans
Q9U1W0	6239	C. elegans
Q9U1Y5	6239	C. elegans
Q9U208	6239	C. elegans
Q9U213	6239	C. elegans
Q9U228	6239	C. elegans
Q9U229	6239	C. elegans
Q9U241	6239	C. elegans
Q9U263	6239	C. elegans
Q9U280	6239	C. elegans
Q9U289	6239	C. elegans
Q9U296	6239	C. elegans
Q9U297	6239	C. elegans
Q9U298	6239	C. elegans
Q9U2B2	6239	C. elegans
Q9U2C1	6239	C. elegans
Q9U2D2	6239	C. elegans
Q9U2E9	6239	C. elegans
Q9U2I0	6239	C. elegans
Q9U2Q9	6239	C. elegans
Q9U2U6	6239	C. elegans
Q9U2V4	6239	C. elegans
Q9U2Y9	6239	C. elegans
Q9U2Z0	6239	C. elegans
Q9U302	6239	C. elegans
Q9U329	6239	C. elegans
Q9U348	6239	C. elegans
Q9U349	6239	C. elegans
Q9U362	6239	C. elegans
[truncated: 11,835 more rows]
