# Supplementary material for: Drug repurposing for aging research using model organisms
Source: Aging Cell. 2017 Jun 16;16(5):1006–15. doi: 10.1111/acel.12626 (PMC5595691; doi:10.1111/acel.12626)
Supplement: Supplementary file 5 — Table S3 Table of full D. melanogaster ranking including individual scores. [file ACEL-16-1006-s005.xls]

## Sheet: Sheet1
Drug (HetCode)	Drosophila Score	Ageing Implication	Domain conservation	Binding site conservation	Binding affinity	Bio-availability	Lipinski Loss	Promiscuity Loss	Purchasability Bonus	Drug approval Bonus		Drosophila global identity	Drosophila global similarity	Drosophila domain identity	Drosophila domain similarity	Drosophila binding site identity	Drosophila binding site similarity	Number of amino acid interactions	Max RF-score	Number Ro5 violations
1N1	1	1	0.958553	1	0.954515	0.9	0	-0.00359724	0.1	0.1		0.6739	0.8759	0.7374	0.9141	1	1	18	8.04382	0
CT5	0.985748	0.9801	0.97224	0.9961	0.950633	0.9	0	-0.00133857	0.1	0.075		0.7746	0.9204	0.8486	0.9556	0.9167	0.9961	16	7.95785	0
I47	0.979544	1	0.958553	1	0.933165	0.9	0	-0.000494525	0.1	0.075		0.6739	0.8758	0.7374	0.9141	1	1	12	7.63635	0
SB4	0.965891	1	0.958553	1	0.918317	0.9	0	-0.00133857	0.1	0.075		0.6739	0.8758	0.7374	0.9141	1	1	15	7.41969	0
TAK	0.959029	1	0.968568	1	0.899981	0.9	0	-0.000494525	0.1	0.075		0.5568	0.7338	0.7978	0.9428	1	1	11	7.19701	0
STI	0.950334	1	0.966039	0.985	0.880356	0.9	0	-0.00359724	0.1	0.1		0.6739	0.8759	0.7782	0.9348	0.9444	0.985	22	6.9958	0
P01	0.948169	1	0.961728	1	0.893835	0.9	0	-0.000494525	0.1	0.075		0.4556	0.6829	0.7571	0.9224	1	1	14	7.13053	0
P37	0.94599	1	0.958553	0.9514	0.939952	0.9	0	-0.000494525	0.1	0.075		0.6739	0.8758	0.7374	0.9141	0.9444	0.9514	18	7.75069	0
JNF	0.937408	1	0.970943	1	0.873037	0.9	0	-0.000494525	0.1	0.075		0.6151	0.7437	0.8447	0.9509	1	1	11	6.92809	0
BAX	0.936266	1	0.961617	0.9877	0.920392	0.9	-0.05	-0.000494525	0.1	0.1		0.6812	0.8866	0.7576	0.9221	0.9545	0.9877	22	7.44769	1
JNK	0.930238	1	0.970943	1	0.922051	0.9	-0.05	-0.000494525	0.1	0.075		0.6151	0.7437	0.8447	0.9509	1	1	16	7.47054	1
I45	0.928091	1	0.958553	0.9285	0.940789	0.9	0	-0.000494525	0.1	0.075		0.6739	0.8758	0.7374	0.9141	0.875	0.9285	16	7.76562	0
BSM	0.924453	0.9801	0.97224	0.9256	0.944759	0.9	0	-0.000494525	0.1	0.075		0.7746	0.9204	0.8486	0.9556	0.875	0.9256	16	7.83923	0
GVP	0.912495	1	0.961764	0.9142	0.932606	0.9	0	-0.000494525	0.1	0.075		0.4894	0.6901	0.7266	0.9225	0.7778	0.9142	18	7.62742	0
NIL	0.910174	1	0.966039	1	0.933379	0.9	-0.1	-0.00133857	0.1	0.1		0.6119	0.855	0.7782	0.9348	1	1	22	7.63979	2
BMU	0.909593	1	0.958553	1	0.852081	0.9	0	-0.000494525	0.1	0.075		0.6739	0.8759	0.7374	0.9141	1	1	16	6.75102	0
X6K	0.907411	1	0.963876	1	0.931316	0.9	0	-0.000494525	0.1	0		0.5233	0.8071	0.7729	0.9284	1	1	11	7.60708	0
B96	0.906238	1	0.970659	0.9922	0.963146	0.9	-0.1	-0.00359724	0.1	0.075		0.6739	0.8759	0.8258	0.9499	0.9444	0.9922	18	8.26324	2
WBT	0.903656	1	0.961617	1	0.958051	0.9	0	-0.000494525	0	0.075		0.6812	0.8871	0.7576	0.9221	1	1	15	8.12845	0
RRC	0.892533	1	0.967359	1	0.910874	0.9	0	-0.000494525	0.1	0		0.7755	0.927	0.7909	0.9389	1	1	14	7.32435	0
GK5	0.892007	1	0.961617	1	0.944591	0.9	0	-0.000494525	0	0.075		0.6812	0.8871	0.7576	0.9221	1	1	15	7.83601	0
52P	0.88668	1	0.958553	0.9364	0.943484	0.9	-0.05	-0.000494525	0.1	0.075		0.6739	0.8759	0.7374	0.9141	0.8947	0.9364	19	7.81505	1
CXZ	0.885342	0.9801	0.97224	0.915	0.905863	0.9	0	-0.000494525	0.1	0.075		0.7746	0.9204	0.8486	0.9556	0.8571	0.915	14	7.26413	0
738	0.884881	1	0.970943	1	0.812927	0.9	0	-0.000494525	0.1	0.075		0.6151	0.7437	0.8447	0.9509	1	1	11	6.46914	0
PU1	0.88383	0.9801	0.97224	1	0.943706	0.9	0	-0.000494525	0	0.075		0.7746	0.9204	0.8486	0.9556	1	1	15	7.81922	0
J88	0.881859	1	0.970943	1	0.923905	0.9	0	-0.000494525	0	0.075		0.6151	0.7437	0.8447	0.9509	1	1	14	7.49663	0
G93	0.881481	1	0.956395	0.9498	0.956492	0.9	0	-0.000494525	0.1	0		0.4894	0.6898	0.6994	0.9088	0.85	0.9498	20	8.09032	0
P2X	0.87919	1	0.963876	1	0.898784	0.9	0	-0.000494525	0.1	0		0.5233	0.8071	0.7729	0.9284	1	1	12	7.18379	0
LHJ	0.873734	1	0.958553	0.9453	0.949383	0.9	0	-0.000494525	0.1	0		0.6739	0.8758	0.7374	0.9141	0.9412	0.9453	17	7.93152	0
1PP	0.867806	1	0.958553	0.9807	0.967204	0.9	-0.05	-0.000494525	0.1	0		0.6739	0.8748	0.7374	0.9141	0.9286	0.9807	14	8.38412	1
304	0.864715	1	0.958553	1	0.915975	0.9	0	-0.000494525	0	0.075		0.6739	0.8758	0.7374	0.9141	1	1	15	7.38888	0
537	0.863892	1	0.970943	1	0.789874	0.9	0	-0.00133857	0.1	0.075		0.6636	0.8066	0.8447	0.9509	1	1	11	6.32417	0
984	0.862728	1	0.970943	1	0.959231	0.9	-0.05	-0.000494525	0	0.075		0.6151	0.7437	0.8447	0.9509	1	1	19	8.15821	1
PU3	0.859844	0.9801	0.97224	1	0.915737	0.9	0	-0.000494525	0	0.075		0.7746	0.9204	0.8486	0.9556	1	1	12	7.38579	0
J07	0.85729	1	0.970943	1	0.89579	0.9	0	-0.000494525	0	0.075		0.6151	0.7437	0.8447	0.9509	1	1	15	7.1513	0
NAR	0.855243	1	0.958553	1	0.78908	0.9	0	-0.000494525	0.1	0.075		0.6739	0.8788	0.7374	0.9141	1	1	10	6.31939	0
JNO	0.854628	1	0.970943	1	0.892743	0.9	0	-0.000494525	0	0.075		0.6151	0.7437	0.8447	0.9509	1	1	10	7.11907	0
SB0	0.849283	1	0.958553	0.9453	0.9194	0.9	0	-0.000494525	0.1	0		0.6739	0.8758	0.7374	0.9141	0.9375	0.9453	16	7.43422	0
G6A	0.843395	1	0.961617	0.9453	0.939831	0.9	0	-0.000494525	0	0.075		0.6812	0.8871	0.7576	0.9221	0.9375	0.9453	16	7.74855	0
EBI	0.843309	1	0.930862	0.9547	0.929959	0.9	0	-0.000494525	0.1	0		0.229	0.4843	0.6547	0.86	0.9412	0.9547	17	7.58606	0
2GJ	0.841175	0.9801	0.97224	0.9256	0.934331	0.9	0	-0.000494525	0.1	0		0.7746	0.9204	0.8486	0.9556	0.8824	0.9256	17	7.65521	0
LIB	0.840197	1	0.958154	1	0.945906	0.9	-0.05	-0.000494525	0	0.075		0.6739	0.8751	0.7374	0.9131	1	1	15	7.86143	1
9HP	0.839679	1	0.970943	1	0.875636	0.9	0	-0.000494525	0	0.075		0.6151	0.7437	0.8447	0.9509	1	1	14	6.95174	0
17G	0.839411	1	0.964838	1	0.909658	0.9	-0.05	-0.000494525	0.1	0		0.5233	0.8071	0.7803	0.9312	1	1	11	7.30947	1
3FN	0.839211	1	0.958553	0.9453	0.907048	0.9	0	-0.000494525	0.1	0		0.6739	0.8759	0.7374	0.9141	0.9412	0.9453	17	7.27812	0
469	0.837559	1	0.958553	0.9563	0.955219	0.9	-0.05	-0.000494525	0.1	0		0.6739	0.8759	0.7374	0.9141	0.95	0.9563	20	8.06017	1
PU7	0.835624	0.9801	0.97224	1	0.887495	0.9	0	-0.000494525	0	0.075		0.7746	0.9204	0.8486	0.9556	1	1	12	7.0654	0
1AU	0.835268	1	0.958553	1	0.939799	0.9	-0.05	-0.000494525	0	0.075		0.6739	0.8759	0.7374	0.9141	1	1	12	7.74798	1
SYY	0.834272	1	0.970943	1	0.84084	0.9	0	-0.000494525	0.1	0		0.6151	0.7437	0.8447	0.9509	1	1	12	6.66449	0
J67	0.833723	1	0.970943	1	0.868821	0.9	0	-0.000494525	0	0.075		0.6151	0.7437	0.8447	0.9509	1	1	15	6.89057	0
ZS4	0.832362	1	0.913647	0.9424	0.945721	0.9	0	-0.000494525	0.1	0		0.3698	0.7457	0.5211	0.8359	0.9412	0.9424	17	7.85781	0
279	0.831892	1	0.961617	0.9453	0.92577	0.9	0	-0.000494525	0	0.075		0.6812	0.8866	0.7576	0.9221	0.9412	0.9453	17	7.52346	0
FLW	0.82847	1	0.958553	0.9514	0.888146	0.9	0	-0.000494525	0.1	0		0.6739	0.8759	0.7374	0.9141	0.9474	0.9514	19	7.07195	0
N4D	0.827124	1	0.961617	0.9375	0.927597	0.9	0	-0.000494525	0	0.075		0.6812	0.8866	0.7576	0.9221	0.9286	0.9375	14	7.55034	0
IC8	0.82394	1	0.912855	0.9369	0.941156	0.9	0	-0.000494525	0.1	0		0.3698	0.7454	0.5211	0.8349	0.8571	0.9369	14	7.77222	0
09J	0.820901	1	0.961617	1	0.949091	0.9	0	-0.000494525	0	0		0.6812	0.8871	0.7576	0.9221	1	1	15	7.92546	0
PGJ	0.820836	1	0.958154	0.9453	0.915554	0.9	0	-0.000494525	0	0.075		0.6739	0.8751	0.7374	0.9131	0.9375	0.9453	16	7.38341	0
1V5	0.820379	1	0.970943	1	0.939377	0.9	0	-0.000494525	0	0		0.6636	0.8066	0.8415	0.9509	1	1	19	7.74054	0
JK3	0.819714	1	0.970943	1	0.85279	0.9	0	-0.000494525	0	0.075		0.6151	0.7437	0.8447	0.9509	1	1	15	6.75665	0
859	0.81962	1	0.970943	1	0.852682	0.9	0	-0.000494525	0	0.075		0.6636	0.8066	0.8415	0.9509	1	1	15	6.75579	0
R39	0.818518	1	0.961617	1	0.946337	0.9	0	-0.000494525	0	0		0.6812	0.8866	0.7576	0.9221	1	1	16	7.86987	0
B11	0.817431	1	0.958553	1	0.919123	0.9	-0.05	-0.000494525	0	0.075		0.6739	0.8758	0.7374	0.9141	1	1	20	7.4305	1
GK4	0.816237	1	0.961617	1	0.857042	0.9	0	-0.000494525	0	0.075		0.6812	0.8866	0.7576	0.9221	1	1	13	6.79094	0
GK6	0.815478	1	0.958553	0.985	0.960242	0.9	0	-0.000494525	0	0		0.6739	0.8758	0.7374	0.9141	0.9474	0.985	19	8.18438	0
KBI	0.815312	1	0.970943	1	0.933579	0.9	0	-0.000494525	0	0		0.6151	0.7437	0.8447	0.9509	1	1	18	7.64301	0
Z83	0.815278	1	0.961617	1	0.942594	0.9	0	-0.000494525	0	0		0.6812	0.8866	0.7576	0.9221	1	1	15	7.79849	0
P40	0.812487	1	0.958553	0.9375	0.912464	0.9	0	-0.000494525	0	0.075		0.6712	0.8734	0.7374	0.9141	0.9333	0.9375	15	7.3441	0
SB5	0.812102	1	0.958553	1	0.854989	0.9	0	-0.000494525	0	0.075		0.6739	0.8758	0.7374	0.9141	1	1	14	6.77428	0
1RA	0.811921	1	0.958553	1	0.941715	0.9	0	-0.000494525	0	0		0.6739	0.8758	0.7374	0.9141	1	1	18	7.78236	0
21B	0.809212	0.7921	0.982014	1	0.870925	0.9	0	-0.000494525	0.1	0.1		1	1	1	1	1	1	12	6.90916	0
P36	0.808506	1	0.958553	0.9271	0.886465	0.9	0	-0.000494525	0.1	0		0.6739	0.8758	0.7374	0.9141	0.9231	0.9271	13	7.05513	0
880	0.806162	1	0.970943	1	0.951717	0.9	-0.1	-0.000494525	0	0.075		0.6151	0.7437	0.8447	0.9509	1	1	20	7.98119	2
IXM	0.806046	1	0.972801	0.907	0.796356	0.9	0	-0.00133857	0.1	0.075		0.7755	0.927	0.8456	0.9577	0.8333	0.907	12	6.36367	0
BI5	0.805851	1	0.958553	0.9271	0.789373	0.9	0	-0.000494525	0.1	0.075		0.6739	0.8759	0.7374	0.9141	0.9167	0.9271	12	6.32115	0
A17	0.805299	1	0.961617	0.9453	0.954382	0.9	-0.05	-0.000494525	0	0.075		0.6812	0.8871	0.7576	0.9221	0.9375	0.9453	16	8.04076	1
P79	0.805295	1	0.958154	1	0.934424	0.9	0	-0.000494525	0	0		0.6739	0.8751	0.7374	0.9131	1	1	16	7.65671	0
877	0.804528	1	0.970943	1	0.835411	0.9	0	-0.000494525	0	0.075		0.6636	0.8066	0.8415	0.9509	1	1	13	6.62447	0
OCG	0.802711	1	0.958553	1	0.931039	0.9	0	-0.000494525	0	0		0.6739	0.8758	0.7374	0.9141	1	1	16	7.60277	0
MQY	0.801436	1	0.930668	1	0.957413	0.9	0	-0.000494525	0	0		0.2262	0.4833	0.6511	0.8597	1	1	20	8.1127	0
I5S	0.800003	1	0.961764	0.9142	0.916819	0.9	0	-0.000494525	0	0.075		0.4846	0.6833	0.7266	0.9225	0.7895	0.9142	19	7.39989	0
G11	0.799207	1	0.961617	1	0.924024	0.9	0	-0.000494525	0	0		0.6812	0.8871	0.7576	0.9221	1	1	15	7.49832	0
94M	0.798534	0.9801	0.97224	0.9342	0.872507	0.9	0	-0.000494525	0.1	0		0.7746	0.9204	0.8486	0.9556	0.9286	0.9342	14	6.92331	0
358	0.797956	1	0.958553	0.9453	0.948428	0.9	-0.05	-0.000494525	0	0.075		0.6739	0.8758	0.7374	0.9141	0.9375	0.9453	16	7.91182	1
3BK	0.797709	1	0.977179	1	0.822326	0.9	0	-0.000494525	0	0.075		0.8449	0.9505	0.8804	0.9757	1	1	12	6.53218	0
3FD	0.797368	1	0.97691	1	0.907467	0.9	-0.1	-0.000494525	0.1	0		0.8449	0.9505	0.8919	0.9745	1	1	13	7.28309	2
BMI	0.795417	1	0.930668	0.9309	0.924574	0.9	0	-0.000494525	0	0.075		0.2262	0.4833	0.6511	0.8597	0.8571	0.9309	14	7.50618	0
G1W	0.795018	1	0.970943	0.9827	0.926381	0.9	0	-0.000494525	0	0		0.6636	0.8066	0.8415	0.9509	0.9333	0.9827	15	7.53239	0
SB6	0.79451	1	0.958553	1	0.834596	0.9	0	-0.000494525	0	0.075		0.6739	0.8758	0.7374	0.9141	1	1	11	6.61856	0
585	0.793975	1	0.936612	0.7894	0.930937	0.9	0	-0.000494525	0.1	0.075		0.3587	0.6317	0.5754	0.8693	0.8	0.7894	15	7.60118	0
ALH	0.793958	1	0.967359	0.9183	0.774807	0.9	0	-0.000494525	0.1	0.075		0.7755	0.927	0.7909	0.9389	0.8571	0.9183	14	6.23566	0
D16	0.793563	0.7921	0.944381	1	0.932875	0.9	0	-0.00948517	0.1	0.075		0.6199	0.8439	0.6667	0.8832	1	1	15	7.63172	0
I39	0.793276	1	0.958553	0.9375	0.857801	0.9	0	-0.000494525	0.1	0		0.6739	0.8758	0.7374	0.9141	0.9286	0.9375	14	6.79714	0
FMK	0.79327	1	0.958553	1	0.920096	0.9	0	-0.000494525	0	0		0.6739	0.8758	0.7374	0.9141	1	1	19	7.44365	0
932	0.791635	1	0.970943	1	0.906483	0.9	0	-0.000494525	0	0		0.6151	0.7437	0.8447	0.9509	1	1	12	7.27143	0
RAP	0.791584	1	0.966528	0.9209	0.926361	0.9	-0.15	-0.000494525	0.1	0.1		0.5136	0.8028	0.7658	0.9363	0.9	0.9209	10	7.5321	3
DQO	0.791076	1	0.958553	0.9453	0.939992	0.9	-0.05	-0.000494525	0	0.075		0.6739	0.8758	0.7374	0.9141	0.9375	0.9453	16	7.75139	1
4BM	0.791056	0.81	0.964838	1	0.876569	0.9	0	-0.000494525	0.1	0.075		0.5956	0.8191	0.7528	0.9312	1	1	18	6.96034	0
GD9	0.79083	1	0.912855	0.9574	0.94355	0.9	-0.05	-0.00133857	0.1	0		0.3698	0.7454	0.5211	0.8349	0.9167	0.9574	17	7.8163	1
01P	0.790767	1	0.930668	1	0.944675	0.9	0	-0.000494525	0	0		0.2262	0.4833	0.6511	0.8597	1	1	14	7.83761	0
19B	0.790532	1	0.961617	1	0.971773	0.9	-0.05	-0.000494525	0	0		0.6812	0.8871	0.7576	0.9221	1	1	19	8.53884	1
39P	0.789253	1	0.958553	1	0.91544	0.9	0	-0.000494525	0	0		0.6739	0.8759	0.7374	0.9141	1	1	18	7.38194	0
YIX	0.788899	1	0.958553	0.9563	0.956844	0.9	0	-0.000494525	0	0		0.6739	0.8758	0.7374	0.9141	0.9524	0.9563	21	8.09881	0
893	0.788843	1	0.970943	1	0.817462	0.9	0	-0.000494525	0	0.075		0.6636	0.8066	0.8415	0.9509	1	1	13	6.49924	0
B49	0.786981	1	0.924142	0.7791	0.906599	0.9	0	-0.000494525	0.1	0.1		0.3472	0.6184	0.5502	0.85	0.6154	0.7791	13	7.2728	0
TZY	0.786911	1	0.958553	0.9271	0.890722	0.9	0	-0.000494525	0	0.075		0.6739	0.8758	0.7374	0.9141	0.9231	0.9271	13	7.09814	0
QIG	0.784595	0.7921	0.958073	0.9663	0.924401	0.9	0	-0.000494525	0.1	0.075		0.472	0.6977	0.7176	0.9129	0.9375	0.9663	16	7.50371	0
1BK	0.78355	1	0.970943	1	0.897231	0.9	0	-0.000494525	0	0		0.6636	0.8066	0.8415	0.9509	1	1	14	7.16683	0
H05	0.783242	0.9801	0.97224	1	0.797264	0.9	0	-0.000494525	0.1	0		0.7746	0.9204	0.8486	0.9556	1	1	9	6.36928	0
4I5	0.781764	1	0.923508	1	0.820853	0.9	0	-0.000494525	0.1	0		0.2868	0.5825	0.6763	0.8491	1	1	12	6.52214	0
FMJ	0.781392	1	0.958553	1	0.790412	0.9	0	-0.000494525	0.1	0		0.6739	0.8759	0.7374	0.9141	1	1	9	6.32741	0
I2O	0.779906	1	0.961617	0.9514	0.947785	0.9	0	-0.000494525	0	0		0.6812	0.8871	0.7576	0.9221	0.9444	0.9514	18	7.89875	0
SNB	0.779588	1	0.970943	1	0.80687	0.9	0	-0.000494525	0	0.075		0.6151	0.7437	0.8447	0.9509	1	1	10	6.4298	0
55F	0.777291	0.7921	0.958073	0.9615	0.917894	0.9	0	-0.000494525	0.1	0.075		0.469	0.6885	0.7176	0.9129	0.9333	0.9615	15	7.41407	0
84	0.776934	1	0.958553	0.985	0.944303	0.9	-0.1	-0.000494525	0	0.075		0.6739	0.8758	0.7374	0.9141	0.9444	0.985	18	7.83053	2
287	0.776901	1	0.958553	0.9603	0.938376	0.9	0	-0.000494525	0	0		0.6739	0.8759	0.7374	0.9141	0.9545	0.9603	22	7.7231	0
AIZ	0.77571	1	0.970943	1	0.945478	0.9	-0.05	-0.000494525	0	0		0.6151	0.7437	0.8447	0.9509	1	1	15	7.85308	1
589	0.774144	1	0.970943	1	0.943686	0.9	-0.05	-0.000494525	0	0		0.6151	0.7437	0.8447	0.9509	1	1	14	7.81885	1
NK0	0.773702	1	0.958553	0.9453	0.949342	0.9	0	-0.000494525	0	0		0.6739	0.8759	0.7374	0.9141	0.9412	0.9453	17	7.93068	0
PQB	0.772345	1	0.958553	0.9214	0.877908	0.9	0	-0.000494525	0	0.075		0.6739	0.8759	0.7374	0.9141	0.8333	0.9214	18	6.97276	0
34I	0.771675	1	0.970943	1	0.883643	0.9	0	-0.000494525	0	0		0.6151	0.7437	0.8447	0.9509	1	1	14	7.02739	0
Z87	0.770796	1	0.961617	1	0.891196	0.9	0	-0.000494525	0	0		0.6812	0.8866	0.7576	0.9221	1	1	12	7.10301	0
PY1	0.769534	0.7921	0.958073	0.9615	0.906082	0.9	0	-0.000494525	0.1	0.075		0.469	0.6885	0.7176	0.9129	0.9286	0.9615	14	7.26671	0
P78	0.769068	1	0.958154	1	0.950396	0.9	-0.05	-0.000494525	0	0		0.6739	0.8751	0.7374	0.9131	1	1	13	7.9528	1
437	0.768252	1	0.958553	1	0.949054	0.9	-0.05	-0.000494525	0	0		0.6739	0.8758	0.7374	0.9141	1	1	16	7.92471	1
RO6	0.768212	1	0.958553	1	0.89105	0.9	0	-0.000494525	0	0		0.6739	0.8758	0.7374	0.9141	1	1	12	7.10151	0
P7B	0.76617	1	0.958154	1	0.947035	0.9	-0.05	-0.000494525	0	0		0.6739	0.8751	0.7374	0.9131	1	1	16	7.8837	1
255	0.766168	1	0.970943	0.9866	0.860259	0.9	-0.05	-0.000494525	0	0.075		0.6151	0.7437	0.8447	0.9509	0.9444	0.9866	18	6.81744	1
46C	0.764724	1	0.970943	0.9849	0.947209	0.9	-0.05	-0.000494525	0	0		0.6151	0.7437	0.8447	0.9509	0.9375	0.9849	16	7.88719	1
P5K	0.763854	1	0.958154	1	0.944349	0.9	-0.05	-0.000494525	0	0		0.6739	0.8751	0.7374	0.9131	1	1	16	7.83139	1
Z84	0.762916	1	0.961617	1	0.939865	0.9	-0.05	-0.000494525	0	0		0.6812	0.8866	0.7576	0.9221	1	1	16	7.74914	1
DG7	0.762335	1	0.961617	1	0.939193	0.9	-0.05	-0.000494525	0	0		0.6812	0.8866	0.7576	0.9221	1	1	14	7.73731	1
KSA	0.762262	0.81	0.964838	0.8756	0.959393	0.9	0	-0.00359724	0.1	0.075		0.5956	0.8191	0.7528	0.9312	0.8235	0.8756	18	8.16236	0
STR	0.761934	1	0.840372	0.8802	0.844835	0.9	0	-0.000494525	0.1	0.1		0.3216	0.6493	0.3837	0.7661	0.875	0.8802	8	6.69465	0
P66	0.760863	1	0.961617	0.9514	0.924658	0.9	0	-0.000494525	0	0		0.6812	0.8871	0.7576	0.9221	0.9444	0.9514	18	7.50738	0
1BJ	0.760566	1	0.970943	1	0.87093	0.9	0	-0.000494525	0	0		0.6636	0.8066	0.8415	0.9509	1	1	10	6.9092	0
TUH	0.760147	0.9801	0.97224	0.9775	0.907355	0.9	0	-0.000494525	0	0		0.7746	0.9204	0.8486	0.9556	0.9231	0.9775	13	7.28175	0
FMY	0.75939	1	0.970943	1	0.926802	0.9	-0.05	-0.000494525	0	0		0.6151	0.7437	0.8447	0.9509	1	1	19	7.53857	1
3NW	0.759293	1	0.958553	0.9636	0.913981	0.9	0	-0.000494525	0	0		0.6739	0.8758	0.7374	0.9141	0.9583	0.9636	24	7.36324	0
3FF	0.757809	1	0.958553	0.9375	0.937591	0.9	0	-0.000494525	0	0		0.6739	0.8758	0.7374	0.9141	0.9333	0.9375	15	7.7096	0
29A	0.757158	1	0.958553	0.9285	0.945866	0.9	0	-0.000494525	0	0		0.6739	0.8758	0.7374	0.9141	0.875	0.9285	16	7.86064	0
LGV	0.756033	1	0.930668	0.9637	0.937228	0.9	0	-0.000494525	0	0		0.2276	0.4841	0.6511	0.8597	0.9524	0.9637	21	7.70343	0
38P	0.755891	1	0.958553	0.9453	0.927503	0.9	0	-0.000494525	0	0		0.6739	0.8758	0.7374	0.9141	0.9412	0.9453	17	7.54895	0
P41	0.755737	1	0.958553	0.9688	0.874908	0.9	-0.05	-0.000494525	0	0.075		0.6739	0.8758	0.7374	0.9141	0.9643	0.9688	28	6.94507	1
Z85	0.755493	1	0.958553	1	0.934264	0.9	-0.05	-0.000494525	0	0		0.6739	0.8759	0.7374	0.9141	1	1	17	7.65411	1
1M8	0.755415	1	0.958553	1	0.934174	0.9	-0.05	-0.000494525	0	0		0.6739	0.8759	0.7374	0.9141	1	1	17	7.65266	1
1R9	0.754557	1	0.958553	1	0.933179	0.9	-0.05	-0.000494525	0	0		0.6739	0.8758	0.7374	0.9141	1	1	15	7.63658	1
CQ0	0.753754	1	0.961617	1	0.871505	0.9	0	-0.000494525	0	0		0.6812	0.8871	0.7576	0.9221	1	1	12	6.91433	0
33A	0.751612	1	0.970943	1	0.832074	0.9	-0.05	-0.000494525	0	0.075		0.6151	0.7437	0.8447	0.9509	1	1	15	6.60039	1
1GK	0.751428	1	0.958553	0.9271	0.815101	0.9	0	-0.000494525	0.1	0		0.6739	0.8758	0.7374	0.9141	0.9167	0.9271	12	6.4835	0
P7A	0.750118	1	0.958154	1	0.92842	0.9	-0.05	-0.000494525	0	0		0.6739	0.8751	0.7374	0.9131	1	1	15	7.56267	1
LGW	0.749944	1	0.930668	0.9597	0.93356	0.9	0	-0.000494525	0	0		0.2262	0.4833	0.6511	0.8597	0.9474	0.9597	19	7.64271	0
533	0.749383	1	0.958553	0.9453	0.919522	0.9	0	-0.000494525	0	0		0.6739	0.8758	0.7374	0.9141	0.9375	0.9453	16	7.43587	0
B2X	0.748838	0.9801	0.97224	0.9233	0.946336	0.9	0	-0.000494525	0	0		0.7746	0.9204	0.8486	0.9556	0.9231	0.9233	13	7.86985	0
530	0.745218	1	0.958553	0.986	0.87667	0.9	0	-0.000494525	0	0		0.6739	0.8759	0.7374	0.9141	0.9333	0.986	15	6.96127	0
JBI	0.744899	1	0.970943	1	0.91022	0.9	-0.05	-0.000494525	0	0		0.6151	0.7437	0.8447	0.9509	1	1	15	7.31632	1
39	0.744283	1	0.912855	0.8594	0.948617	0.9	0	-0.000494525	0	0.075		0.3698	0.7454	0.5211	0.8349	0.7778	0.8594	18	7.91569	0
06T	0.741285	0.9801	0.97224	0.9233	0.936798	0.9	0	-0.000494525	0	0		0.7746	0.9204	0.8486	0.9556	0.9231	0.9233	13	7.69612	0
BFF	0.741139	1	0.958553	0.9285	0.863448	0.9	-0.05	-0.000494525	0.1	0		0.6739	0.8759	0.7374	0.9141	0.8824	0.9285	17	6.84422	1
XI2	0.737572	1	0.958553	0.9453	0.90504	0.9	0	-0.000494525	0	0		0.6739	0.8758	0.7374	0.9141	0.9412	0.9453	17	7.25452	0
MYU	0.737367	1	0.970943	1	0.787164	0.9	-0.05	-0.000494525	0.1	0		0.6636	0.8066	0.8415	0.9509	1	1	16	6.30791	1
X39	0.737289	1	0.956395	0.9142	0.937579	0.9	0	-0.000494525	0	0		0.4894	0.6901	0.6994	0.9088	0.7778	0.9142	18	7.7094	0
G96	0.733157	1	0.95212	0.9228	0.927786	0.9	0	-0.000494525	0	0		0.4878	0.6852	0.6951	0.899	0.8095	0.9228	21	7.55316	0
BZ9	0.732182	1	0.970943	1	0.895666	0.9	-0.05	-0.000494525	0	0		0.6151	0.7437	0.8447	0.9509	1	1	17	7.14997	1
S30	0.731795	1	0.912855	0.9448	0.943406	0.9	0	-0.000494525	0	0		0.3698	0.7454	0.5211	0.8349	0.8824	0.9448	17	7.81359	0
CQW	0.731448	1	0.86401	0.8866	0.807833	0.9	0	-0.000494525	0.1	0.075		0.293	0.567	0.4273	0.7849	0.75	0.8866	16	6.43599	0
GK3	0.731337	1	0.961617	0.9375	0.871164	0.9	-0.05	-0.000494525	0	0.075		0.6812	0.8871	0.7576	0.9221	0.9286	0.9375	14	6.91129	1
L20	0.729621	1	0.956395	0.8682	0.943541	0.9	-0.05	-0.000494525	0	0.075		0.4894	0.6901	0.6994	0.9088	0.7222	0.8682	18	7.81612	1
JK2	0.729349	1	0.970943	1	0.949642	0.9	-0.1	-0.000494525	0	0		0.6151	0.7437	0.8447	0.9509	1	1	16	7.93694	2
MSQ	0.729041	1	0.958553	1	0.758708	0.9	0	-0.000494525	0	0.075		0.6739	0.8758	0.7374	0.9141	1	1	12	6.14561	0
PLP	0.728233	1	0.982014	1	0.652936	0.9	0	-0.0238406	0.1	0.075		1	1	1	1	1	1	17	5.63197	0
LGX	0.72808	1	0.930668	0.9482	0.917353	0.9	0	-0.000494525	0	0		0.2262	0.4833	0.6511	0.8597	0.9333	0.9482	15	7.40691	0
P7C	0.727588	1	0.958154	1	0.960275	0.9	-0.1	-0.000494525	0	0		0.6739	0.8751	0.7374	0.9131	1	1	19	8.18525	2
JZC	0.727196	0.9801	0.97224	0.9831	0.863103	0.9	0	-0.000494525	0	0		0.7746	0.9204	0.8486	0.9556	0.9375	0.9831	16	6.8413	0
VHC	0.724794	0.9801	0.97224	0.9342	0.905283	0.9	0	-0.000494525	0	0		0.7746	0.9204	0.8486	0.9556	0.9286	0.9342	14	7.25735	0
1RQ	0.723225	1	0.970943	1	0.942634	0.9	-0.1	-0.000494525	0	0		0.6151	0.7437	0.8447	0.9509	1	1	16	7.79923	2
NAI	0.722403	1	0.954523	0.9218	0.892658	0.9	-0.15	-0.00948517	0.1	0.075		0.6538	0.8576	0.6949	0.9044	0.8182	0.9218	40	7.11818	3
VX6	0.722216	0.7921	0.937145	1	0.932088	0.9	0	-0.000494525	0.1	0		0.4085	0.6512	0.6136	0.8702	1	1	11	7.61922	0
FU7	0.722068	0.9801	0.97224	0.9424	0.955899	0.9	-0.05	-0.000494525	0	0		0.7746	0.9204	0.8486	0.9556	0.9375	0.9424	16	8.07616	1
4BC	0.721657	0.9801	0.97224	0.915	0.824705	0.9	0	-0.000494525	0	0.075		0.7746	0.9204	0.8486	0.9556	0.8667	0.915	15	6.54856	0
06J	0.721642	0.9801	0.97224	0.9079	0.92746	0.9	0	-0.000494525	0	0		0.7746	0.9204	0.8486	0.9556	0.9091	0.9079	11	7.54831	0
43P	0.721167	0.9801	0.97224	0.915	0.82408	0.9	0	-0.000494525	0	0.075		0.7746	0.9204	0.8486	0.9556	0.8571	0.915	14	6.54424	0
C0M	0.720455	1	0.970943	1	0.825028	0.9	0	-0.000494525	0	0		0.6151	0.7437	0.8447	0.9509	1	1	15	6.55079	0
GK1	0.717443	1	0.961617	1	0.800662	0.9	-0.05	-0.000494525	0	0.075		0.6812	0.8871	0.7576	0.9221	1	1	9	6.39044	1
Z86	0.716572	1	0.958553	1	0.947107	0.9	-0.1	-0.000494525	0	0		0.6739	0.8788	0.7374	0.9141	1	1	18	7.88513	2
446	0.71602	1	0.970943	0.9849	0.948715	0.9	-0.1	-0.000494525	0	0		0.6151	0.7437	0.8447	0.9509	0.9375	0.9849	16	7.91772	2
B43	0.715082	1	0.936612	0.8598	0.918328	0.9	-0.05	-0.000494525	0.1	0		0.3587	0.6317	0.5754	0.8693	0.8667	0.8598	15	7.41984	1
05S	0.714698	0.9801	0.97224	0.9233	0.903221	0.9	0	-0.000494525	0	0		0.7746	0.9204	0.8486	0.9556	0.9231	0.9233	13	7.23353	0
DF3	0.712618	1	0.958553	0.9428	0.876759	0.9	-0.1	-0.000494525	0.1	0		0.6739	0.8759	0.7374	0.9141	0.9048	0.9428	21	6.96209	2
VHE	0.711975	0.9801	0.97224	0.9342	0.889283	0.9	0	-0.000494525	0	0		0.7746	0.9204	0.8486	0.9556	0.9286	0.9342	14	7.08344	0
0NR	0.711514	1	0.970943	0.9849	0.943479	0.9	-0.1	-0.000494525	0	0		0.6636	0.8066	0.8415	0.9509	0.9375	0.9849	16	7.81496	2
STU	0.711162	1	0.972801	1	0.979491	0.9	-0.05	-0.196403	0.1	0		0.5853	0.7589	0.8456	0.9577	1	1	21	8.86616	1
85	0.708902	0.7921	0.958073	0.9663	0.923351	0.9	0	-0.000494525	0.1	0		0.469	0.6885	0.7176	0.9129	0.9375	0.9663	16	7.48877	0
MIH	0.708386	1	0.958553	0.9331	0.942729	0.9	-0.05	-0.000494525	0	0		0.6739	0.8759	0.7374	0.9141	0.875	0.9331	16	7.80098	1
KOS	0.705766	0.9801	0.97224	0.9424	0.873863	0.9	-0.1	-0.000494525	0.1	0		0.7746	0.9204	0.8486	0.9556	0.9412	0.9424	17	6.93555	2
5BM	0.704104	0.81	0.964838	1	0.930664	0.9	-0.05	-0.000494525	0.1	0		0.5956	0.8191	0.7528	0.9312	1	1	16	7.59694	1
AQZ	0.70139	1	0.961617	0.9514	0.913152	0.9	-0.05	-0.000494525	0	0		0.6812	0.8866	0.7576	0.9221	0.9474	0.9514	19	7.35274	1
48	0.701291	1	0.958553	0.9375	0.929531	0.9	-0.05	-0.000494525	0	0		0.6739	0.8759	0.7374	0.9141	0.9333	0.9375	15	7.57951	1
351	0.7006	1	0.92365	1	0.963682	0.9	-0.1	-0.000494525	0	0		0.2213	0.4819	0.6282	0.8493	1	1	17	8.27846	2
6QM	0.699259	0.9801	0.97224	0.915	0.891738	0.9	0	-0.000494525	0	0		0.7746	0.9204	0.8486	0.9556	0.8667	0.915	15	7.10862	0
FLY	0.699144	1	0.958553	0.9453	0.857918	0.9	0	-0.000494525	0	0		0.6739	0.8758	0.7374	0.9141	0.9375	0.9453	16	6.7981	0
L51	0.697914	1	0.961617	1	0.922531	0.9	-0.1	-0.000494525	0	0		0.6812	0.8871	0.7576	0.9221	1	1	16	7.47724	2
AFE	0.697062	1	0.923791	0.9837	0.79177	0.9	-0.05	-0.000494525	0.1	0		0.4611	0.6901	0.6667	0.8495	0.9167	0.9837	12	6.33563	1
BZ8	0.69673	0.9801	0.97224	0.915	0.888516	0.9	0	-0.000494525	0	0		0.7746	0.9204	0.8486	0.9556	0.8571	0.915	14	7.07568	0
IZG	0.696589	0.81	0.964838	1	0.91998	0.9	-0.05	-0.000494525	0.1	0		0.5956	0.8191	0.7528	0.9312	1	1	16	7.44208	1
0OO	0.694788	1	0.958553	1	0.690025	0.9	0	-0.000494525	0.1	0		0.6739	0.8788	0.7374	0.9141	1	1	9	5.80024	0
B2K	0.694556	0.9801	0.97224	0.9233	0.751493	0.9	0	-0.000494525	0.1	0		0.7746	0.9204	0.8486	0.9556	0.9167	0.9233	12	6.10659	0
R24	0.694365	1	0.961617	1	0.918429	0.9	-0.1	-0.000494525	0	0		0.6812	0.8871	0.7576	0.9221	1	1	20	7.42119	2
3BM	0.694028	0.81	0.964838	1	0.880795	0.9	0	-0.000494525	0	0.075		0.5908	0.8183	0.7528	0.9312	1	1	16	6.99998	0
8PR	0.693939	0.6241	0.968932	1	0.908486	0.9	0	-0.000494525	0.1	0.1		0.6439	0.8664	0.8329	0.944	1	1	21	7.29529	0
B10	0.689803	1	0.958553	0.9603	0.95395	0.9	-0.1	-0.000494525	0	0		0.6739	0.8759	0.7374	0.9141	0.9565	0.9603	23	8.03087	2
3O0	0.689301	1	0.967359	0.9285	0.79146	0.9	-0.05	-0.000494525	0.1	0		0.7755	0.927	0.7909	0.9389	0.875	0.9285	16	6.33375	1
YI0	0.688628	0.9801	0.97224	0.915	0.878191	0.9	0	-0.000494525	0	0		0.7746	0.9204	0.8486	0.9556	0.8571	0.915	14	6.97541	0
H71	0.686533	0.9801	0.97224	1	0.859404	0.9	-0.05	-0.000494525	0	0		0.7746	0.9204	0.8486	0.9556	1	1	9	6.81035	1
CQU	0.686238	1	0.86401	0.8558	0.919238	0.9	0	-0.000494525	0	0.075		0.4789	0.6765	0.4789	0.7849	0.6667	0.8558	15	7.43204	0
3IP	0.683251	1	0.958553	1	0.589715	0.9	0	-0.000494525	0.1	0.075		0.6739	0.8758	0.7374	0.9141	1	1	9	5.36279	0
ZZQ	0.683119	1	0.912855	0.9008	0.923715	0.9	0	-0.000494525	0	0		0.3698	0.7454	0.5211	0.8349	0.8462	0.9008	13	7.49392	0
PGH	0.680207	1	0.920853	0.9814	0.744697	0.9	0	-0.000494525	0	0.075		0.5605	0.8458	0.561	0.8454	0.9231	0.9814	13	6.07053	0
855	0.679198	0.7921	0.958073	0.9663	0.916223	0.9	0	-0.000494525	0	0.075		0.469	0.6885	0.7176	0.9129	0.9375	0.9663	16	7.3921	0
N3F	0.679135	1	0.958553	0.9271	0.849743	0.9	0	-0.000494525	0	0		0.6739	0.8758	0.7374	0.9141	0.9167	0.9271	12	6.73258	0
R49	0.679004	1	0.961617	1	0.900681	0.9	-0.1	-0.000494525	0	0		0.6812	0.8866	0.7576	0.9221	1	1	18	7.20481	2
JZB	0.678701	0.9801	0.97224	0.9256	0.855628	0.9	0	-0.000494525	0	0		0.7746	0.9204	0.8486	0.9556	0.8824	0.9256	17	6.77944	0
FML	0.678158	1	0.958553	0.986	0.797833	0.9	0	-0.000494525	0	0		0.6739	0.8759	0.7374	0.9141	0.9333	0.986	15	6.37281	0
FLS	0.677329	1	0.958553	0.9453	0.831167	0.9	0	-0.000494525	0	0		0.6739	0.8759	0.7374	0.9141	0.9375	0.9453	16	6.59392	0
222	0.677251	1	0.958553	0.9364	0.96276	0.9	-0.1	-0.000494525	0	0		0.6739	0.8758	0.7374	0.9141	0.8889	0.9364	18	8.25241	2
ZZM	0.676866	1	0.912855	0.9233	0.892961	0.9	0	-0.000494525	0	0		0.3698	0.7454	0.5211	0.8349	0.9231	0.9233	13	7.12135	0
D94	0.675568	1	0.930668	0.9607	0.902296	0.9	-0.05	-0.000494525	0	0		0.2262	0.4833	0.6511	0.8597	0.95	0.9607	20	7.223	1
FU5	0.675168	0.9801	0.97224	0.9233	0.853298	0.9	0	-0.000494525	0	0		0.7746	0.9204	0.8486	0.9556	0.9231	0.9233	13	6.76071	0
IQO	0.67094	1	0.929825	0.8478	0.946383	0.9	-0.1	-0.000494525	0.1	0		0.4805	0.682	0.634	0.8584	0.7333	0.8478	15	7.87077	2
46A	0.670803	1	0.969231	0.9228	0.833946	0.9	0	-0.000494525	0	0		0.6636	0.8066	0.8221	0.945	0.9091	0.9228	11	6.61386	0
MEY	0.670191	0.9801	0.97224	0.9008	0.932891	0.9	-0.05	-0.000494525	0	0		0.7746	0.9204	0.8486	0.9556	0.8462	0.9008	13	7.63197	1
DLN	0.669255	1	0.912855	0.9233	0.882928	0.9	0	-0.000494525	0	0		0.3698	0.7454	0.5211	0.8349	0.9167	0.9233	12	7.02046	0
580	0.668958	0.7921	0.958073	0.9663	0.900709	0.9	0	-0.000494525	0	0.075		0.469	0.6885	0.7176	0.9129	0.9375	0.9663	16	7.20512	0
0XZ	0.667141	1	0.86401	0.9175	0.935777	0.9	0	-0.000494525	0	0		0.2924	0.5641	0.4273	0.7849	0.8182	0.9175	22	7.67902	0
0RF	0.666763	1	0.86401	0.8992	0.954281	0.9	0	-0.000494525	0	0		0.2924	0.5641	0.4273	0.7849	0.7895	0.8992	19	8.03845	0
YIW	0.666172	1	0.958553	0.9563	0.929296	0.9	-0.1	-0.000494525	0	0		0.6739	0.8759	0.7374	0.9141	0.95	0.9563	20	7.57592	2
QCT	0.665684	1	0.964188	1	0.767691	0.9	-0.1	-0.000494525	0.1	0		0.4655	0.6916	0.7821	0.9293	1	1	12	6.19532	2
P39	0.664991	1	0.958553	0.9636	0.920834	0.9	-0.1	-0.000494525	0	0		0.6739	0.8758	0.7374	0.9141	0.9583	0.9636	24	7.45374	2
B45	0.664288	1	0.958553	0.9285	0.955822	0.9	-0.1	-0.00133857	0	0		0.6739	0.8758	0.7374	0.9141	0.8824	0.9285	18	8.07433	2
3NE	0.660834	1	0.960947	0.9062	0.843823	0.9	0	-0.000494525	0	0		0.6739	0.8759	0.7553	0.9203	0.8333	0.9062	12	6.68696	0
3GO	0.660442	1	0.97691	1	0.865468	0.9	-0.1	-0.000494525	0	0		0.8449	0.9505	0.8919	0.9745	1	1	14	6.86147	2
B2L	0.658818	0.9801	0.97224	0.9233	0.83265	0.9	0	-0.000494525	0	0		0.7746	0.9204	0.8486	0.9556	0.9231	0.9233	13	6.60452	0
741	0.658064	1	0.930668	0.9547	0.948603	0.9	-0.1	-0.000494525	0	0		0.2283	0.4816	0.6511	0.8597	0.9375	0.9547	16	7.91541	2
LYA	0.656676	0.7921	0.93283	1	0.913031	0.9	-0.05	-0.000494525	0.1	0		0.6154	0.8371	0.6532	0.8631	1	1	13	7.35122	1
FLZ	0.65591	1	0.958553	0.9271	0.820704	0.9	0	-0.000494525	0	0		0.6739	0.8758	0.7374	0.9141	0.9231	0.9271	13	6.52112	0
ZZG	0.654281	0.7921	0.958073	0.939	0.94299	0.9	-0.05	-0.000494525	0.1	0		0.469	0.6885	0.7176	0.9129	0.8889	0.939	18	7.80583	1
XM1	0.653185	1	0.86887	0.8992	0.929633	0.9	0	-0.000494525	0	0		0.2955	0.5697	0.4286	0.7891	0.7895	0.8992	19	7.58107	0
ZZO	0.651684	1	0.912855	0.9106	0.938589	0.9	-0.05	-0.000494525	0	0		0.3698	0.7454	0.5211	0.8349	0.8421	0.9106	19	7.72679	1
WFE	0.651374	1	0.86887	0.8991	0.92716	0.9	0	-0.000494525	0	0		0.4773	0.6725	0.4773	0.7891	0.75	0.8991	20	7.54386	0
0OM	0.650909	1	0.958553	1	0.639162	0.9	0	-0.000494525	0.1	0		0.6739	0.8788	0.7374	0.9141	1	1	9	5.57173	0
ZZN	0.649384	1	0.913647	0.9106	0.934703	0.9	-0.05	-0.000494525	0	0		0.3707	0.7458	0.5211	0.8359	0.8421	0.9106	19	7.66129	1
R48	0.64715	1	0.961617	1	0.863875	0.9	-0.1	-0.000494525	0	0		0.6812	0.8871	0.7576	0.9221	1	1	18	6.84785	2
573	0.644966	0.81	0.964838	1	0.917672	0.9	0	-0.000494525	0	0		0.5908	0.8183	0.7528	0.9312	1	1	18	7.41113	0
891	0.644081	1	0.958553	0.9236	0.808968	0.9	0	-0.000494525	0	0		0.6739	0.8758	0.7374	0.9141	0.8667	0.9236	15	6.44332	0
SMY	0.64334	1	0.86887	0.8866	0.928645	0.9	0	-0.000494525	0	0		0.2955	0.5697	0.4286	0.7891	0.7647	0.8866	17	7.56606	0
FU3	0.640377	0.9801	0.97224	0.9029	0.95679	0.9	-0.1	-0.000494525	0	0		0.7746	0.9204	0.8486	0.9556	0.8824	0.9029	17	8.09752	2
YIS	0.640339	1	0.958553	0.9636	0.951326	0.9	-0.15	-0.000494525	0	0		0.6739	0.8759	0.7374	0.9141	0.9583	0.9636	24	7.97272	3
ZZF	0.639273	0.7921	0.958073	0.9615	0.898071	0.9	-0.05	-0.000494525	0.1	0		0.469	0.6885	0.7176	0.9129	0.9286	0.9615	14	7.17597	1
MYR	0.638169	1	0.923367	0.9135	0.611882	0.9	0	-0.00133857	0.1	0.075		0.2901	0.5061	0.6496	0.8489	0.9	0.9135	10	5.45523	0
BXZ	0.635911	0.9801	0.97224	0.9008	0.726712	0.9	0	-0.000494525	0	0.075		0.7746	0.9204	0.8486	0.9556	0.8333	0.9008	12	5.978	0
1BU	0.634367	1	0.961617	1	0.849104	0.9	-0.1	-0.000494525	0	0		0.6812	0.8873	0.7576	0.9221	1	1	16	6.72759	2
LSG	0.629936	0.81	0.964838	1	0.896304	0.9	0	-0.000494525	0	0		0.5908	0.8183	0.7528	0.9312	1	1	15	7.15682	0
3V0	0.627458	0.81	0.964838	1	0.89278	0.9	0	-0.000494525	0	0		0.5908	0.8183	0.7528	0.9312	1	1	17	7.11946	0
V04	0.621784	0.81	0.964838	1	0.884714	0.9	0	-0.000494525	0	0		0.5908	0.8183	0.7528	0.9312	1	1	15	7.03785	0
RW4	0.621441	1	0.913647	0.9509	0.9233	0.9	-0.1	-0.000494525	0	0		0.3707	0.7458	0.5211	0.8359	0.8889	0.9509	18	7.48805	2
3OR	0.621146	0.81	0.964838	1	0.954894	0.9	-0.05	-0.000494525	0	0		0.5956	0.8191	0.7528	0.9312	1	1	19	8.05258	1
FAD	0.62109	1	0.955596	0.9733	0.95104	0.9	-0.15	-0.1	0	0.075		0.6538	0.8576	0.7011	0.9069	0.907	0.9733	43	7.96656	3
SS6	0.619984	1	0.961617	0.9421	0.883648	0.9	-0.1	-0.000494525	0	0		0.6812	0.8866	0.7576	0.9221	0.9444	0.9421	18	7.02744	2
JZO	0.619592	0.7921	0.958073	0.97	0.935964	0.9	0	-0.000494525	0	0		0.469	0.6885	0.7176	0.9129	0.9444	0.97	18	7.68213	0
YI5	0.619113	0.9801	0.97224	0.9008	0.802051	0.9	0	-0.000494525	0	0		0.7746	0.9204	0.8486	0.9556	0.8333	0.9008	12	6.39916	0
LHL	0.616581	1	0.936612	0.8817	0.96481	0.9	-0.1	-0.000494525	0	0		0.3592	0.6334	0.5754	0.8693	0.7778	0.8817	18	8.31118	2
VHA	0.615227	0.9801	0.97224	0.9233	0.840743	0.9	-0.05	-0.000494525	0	0		0.7746	0.9204	0.8486	0.9556	0.9231	0.9233	13	6.66377	1
CFK	0.611634	1	0.970943	1	0.586061	0.9	0	-0.000494525	0.1	0		0.6636	0.8066	0.8415	0.9509	1	1	12	5.34771	0
1NS	0.608343	1	0.739814	1	0.914401	0.9	0	-0.000494525	0	0		0.3437	0.5506	0.4557	0.7045	1	1	14	7.36859	0
WOE	0.603644	0.9801	0.97224	0.9079	0.775911	0.9	0	-0.000494525	0	0		0.7746	0.9204	0.8486	0.9556	0.9091	0.9079	11	6.24199	0
5JZ	0.599914	1	0.958553	0.9453	0.920173	0.9	-0.15	-0.000494525	0	0		0.6739	0.8758	0.7374	0.9141	0.9412	0.9453	17	7.4447	3
AGS	0.599756	1	0.975469	1	0.801374	0.9	-0.15	-0.0537883	0.1	0		0.8267	0.945	0.8821	0.9683	1	1	28	6.3949	3
MEK	0.598851	0.81	0.964838	1	0.923196	0.9	-0.05	-0.000494525	0	0		0.5908	0.8183	0.7528	0.9312	1	1	15	7.48659	1
22	0.59652	0.7921	0.958672	0.9465	0.922937	0.9	0	-0.000494525	0	0		0.7045	0.9037	0.725	0.9144	0.9231	0.9465	13	7.48293	0
1NR	0.596517	1	0.739814	1	0.896639	0.9	0	-0.000494525	0	0		0.3437	0.5506	0.4557	0.7045	1	1	14	7.16043	0
GDM	0.596177	0.9801	0.97224	0.9767	0.713349	0.9	-0.1	-0.00133857	0.1	0		0.7746	0.9204	0.8486	0.9556	0.9412	0.9767	20	5.9117	2
X8Z	0.595161	0.4761	0.982014	1	0.940284	0.9	0	-0.000494525	0.1	0.1		1	1	1	1	1	1	12	7.75659	0
LW4	0.588253	0.6241	0.967232	0.9512	0.945769	0.9	0	-0.000494525	0.1	0		0.6483	0.8616	0.7751	0.9385	0.875	0.9512	16	7.85874	0
3BH	0.585656	1	0.977179	1	0.666488	0.9	0	-0.000494525	0	0		0.8449	0.9505	0.8804	0.9757	1	1	12	5.69235	0
ATP	0.583031	1	0.977268	1	0.861837	0.9	-0.15	-0.199991	0.1	0.075		0.8449	0.9505	0.9036	0.9761	1	1	44	6.83063	3
SR7	0.58081	1	0.739814	0.9496	0.919386	0.9	0	-0.000494525	0	0		0.3437	0.5506	0.4557	0.7045	0.9167	0.9496	12	7.43403	0
GS3	0.579624	1	0.92365	0.8733	0.936853	0.9	-0.1	-0.000494525	0	0		0.2213	0.4819	0.6282	0.8493	0.875	0.8733	16	7.69707	2
1NQ	0.578049	1	0.739814	1	0.943997	0.9	-0.05	-0.000494525	0	0		0.3437	0.5506	0.4557	0.7045	1	1	16	7.82471	1
RW3	0.577467	1	0.912855	0.8997	0.917198	0.9	-0.1	-0.000494525	0	0		0.3698	0.7454	0.5211	0.8349	0.8333	0.8997	18	7.40487	2
CIR	0.577092	0.7921	0.91834	0.9462	0.649905	0.9	0	-0.000494525	0.1	0.075		0.5286	0.8286	0.5474	0.842	0.9286	0.9462	14	5.61862	0
3P1	0.572462	1	0.977268	1	0.709233	0.9	-0.05	-0.00133857	0	0		0.8449	0.9505	0.9036	0.9761	1	1	13	5.89166	1
CMP	0.571725	1	0.95767	0.8854	0.714907	0.9	-0.05	-0.0238406	0.1	0		0.381	0.6224	0.6828	0.9119	0.8125	0.8854	28	5.91934	1
AMP	0.568978	1	0.974093	1	0.620495	0.9	-0.05	-0.1	0.1	0.075		0.8095	0.9444	0.8447	0.9627	1	1	82	5.49165	1
0G2	0.568673	1	0.924142	0.8106	0.918376	0.9	-0.05	-0.000494525	0	0		0.3472	0.6184	0.5502	0.85	0.6429	0.8106	14	7.42049	1
ELI	0.567909	1	0.801071	0.8612	0.794667	0.9	0	-0.000494525	0	0.075		0.2843	0.6425	0.3413	0.7393	0.6923	0.8612	13	6.35329	0
12C	0.562638	0.5625	0.938889	0.868	0.940766	0.9	0	-0.000494525	0.1	0.075		0.4442	0.7518	0.5585	0.8732	0.875	0.868	16	7.76519	0
328	0.557965	0.6241	0.954653	0.8252	0.866599	0.9	0	-0.000494525	0.1	0.075		0.3756	0.68	0.6087	0.9047	0.7333	0.8252	15	6.87122	0
LPR	0.557889	0.4761	0.982014	0.9273	0.918479	0.9	0	-0.000494525	0.1	0.1		1	1	1	1	0.9375	0.9273	16	7.42185	0
0R4	0.554223	1	0.929825	0.8341	0.937977	0.9	-0.1	-0.000494525	0	0		0.4805	0.6818	0.634	0.8584	0.6842	0.8341	19	7.71621	2
SL0	0.547826	1	0.877826	0.986	0.832266	0.9	-0.1	-0.000494525	0	0		0.4655	0.6908	0.6548	0.7972	0.9286	0.986	14	6.60177	2
477	0.547235	1	0.924142	0.8106	0.886578	0.9	-0.05	-0.000494525	0	0		0.3472	0.6184	0.5502	0.85	0.6429	0.8106	14	7.05625	1
EAL	0.544477	0.4761	0.982014	1	0.819833	0.9	0	-0.000494525	0.1	0.1		1	1	1	1	1	1	14	6.51522	0
AGU	0.543808	0.6241	0.95767	1	0.686546	0.9	0	-0.000494525	0.1	0.075		0.3749	0.68	0.6239	0.9119	1	1	4	5.78402	0
ZOP	0.538381	0.7921	0.958073	0.8982	0.959907	0.9	-0.05	-0.000494525	0	0		0.469	0.6885	0.7176	0.9129	0.8421	0.8982	19	8.17564	1
BET	0.531458	1	0.977045	1	0.377502	0.9	0	-0.000494525	0.1	0.1		0.8449	0.9505	0.9044	0.9751	1	1	8	4.49984	0
TIO	0.530904	0.7921	0.898348	0.9289	0.767199	0.9	0	-0.000494525	0	0.075		0.273	0.5758	0.4692	0.8179	0.8667	0.9289	15	6.19256	0
0G1	0.524491	1	0.924142	0.769	0.898979	0.9	-0.05	-0.000494525	0	0		0.3472	0.6184	0.5502	0.85	0.6154	0.769	13	7.18593	1
7PA	0.519969	0.7921	0.93283	1	0.782646	0.9	0	-0.000494525	0	0		0.6154	0.8371	0.6532	0.8631	1	1	8	6.28115	0
73Q	0.519703	1	0.970943	1	0.509468	0.9	0	-0.000494525	0	0.075		0.6636	0.8066	0.8415	0.9509	1	1	9	5.03788	0
PKA	0.517085	0.7921	0.906277	0.7668	0.943822	0.9	-0.05	-0.000494525	0.1	0		0.3838	0.746	0.4558	0.8269	0.5714	0.7668	14	7.82142	1
MEX	0.515194	0.9801	0.97224	0.973	0.618	0.9	0	-0.000494525	0	0		0.7746	0.9204	0.8486	0.9556	0.9	0.973	10	5.48107	0
URE	0.514247	0.6241	0.966463	0.8832	0.658227	0.9	0	-0.00133857	0.1	0.1		0.647	0.8335	0.7895	0.9361	0.8571	0.8832	218	5.6554	0
CLR	0.514171	0.7921	0.982014	1	0.663744	0.9	-0.05	-0.000494525	0.1	0		1	1	1	1	1	1	7	5.68002	1
XFE	0.5124	1	0.86887	0.8186	0.801233	0.9	0	-0.000494525	0	0		0.2955	0.5697	0.4286	0.7891	0.6364	0.8186	11	6.39402	0
DTF	0.505252	0.81	0.931884	1	0.928465	0.9	-0.2	-0.000494525	0	0.075		0.6359	0.8619	0.64	0.8616	1	1	8	7.56334	4
MLT	0.499642	1	0.903871	1	0.492917	0.9	0	-0.00133857	0.1	0		0.4704	0.7743	0.5	0.8241	1	1	11	4.97167	0
XXZ	0.49934	0.6241	0.954653	0.8969	0.883352	0.9	0	-0.000494525	0	0.075		0.3756	0.68	0.6087	0.9047	0.8462	0.8969	13	7.02457	0
GDP	0.495067	1	0.979648	1	0.891003	0.9	-0.1	-0.190515	0	0		0.9267	0.98	0.9489	0.9874	1	1	26	7.10103	2
ADE	0.493471	0.9801	0.97224	0.8465	0.43937	0.9	0	-0.000494525	0.1	0.075		0.7746	0.9204	0.8486	0.9556	0.8333	0.8465	6	4.75628	0
2KU	0.491744	0.9801	0.97224	0.9079	0.503763	0.9	0	-0.000494525	0.1	0		0.7746	0.9204	0.8486	0.9556	0.9	0.9079	10	5.01505	0
B2J	0.488185	0.9801	0.97224	0.9079	0.499192	0.9	0	-0.000494525	0.1	0		0.7746	0.9204	0.8486	0.9556	0.9	0.9079	10	4.99677	0
GSH	0.48638	1	0.982014	1	0.633666	0.9	-0.05	-0.198661	0.1	0.075		1	1	1	1	1	1	16	5.54798	1
7NI	0.48522	0.6241	0.960456	1	0.716541	0.9	0	-0.00133857	0.1	0		0.3997	0.6909	0.713	0.919	1	1	8	5.92737	0
2CH	0.484231	1	0.958553	1	0.35902	0.9	0	-0.000494525	0.1	0.075		0.6739	0.8758	0.7374	0.9141	1	1	8	4.42038	0
MES	0.482499	1	0.978437	1	0.410277	0.9	0	-0.0537883	0.1	0.075		0.8606	0.9503	0.9231	0.9815	1	1	10	4.63718	0
H4B	0.482338	0.6241	0.912216	1	0.651226	0.9	-0.05	-0.00133857	0.1	0.1		0.3997	0.6908	0.5512	0.8341	1	1	7	5.62443	1
FSE	0.480598	0.4356	0.904305	1	0.863392	0.9	0	-0.000494525	0.1	0.075		0.4041	0.7433	0.4515	0.8246	1	1	12	6.84375	0
ARR	0.479341	0.6241	0.920342	0.9144	0.962214	0.9	-0.05	-0.000494525	0	0.075		0.3756	0.68	0.5397	0.8447	0.8182	0.9144	11	8.23731	1
ASP	0.471939	0.7921	0.91834	1	0.454322	0.9	0	-0.000494525	0.1	0.075		0.5286	0.8286	0.5474	0.842	1	1	6	4.81678	0
B14	0.471749	0.6241	0.954653	0.8318	0.890627	0.9	0	-0.000494525	0	0.075		0.3756	0.68	0.6087	0.9047	0.7692	0.8318	13	7.09716	0
SAL	0.469058	1	0.93239	0.9085	0.386365	0.9	0	-0.000494525	0.1	0.075		0.5186	0.8277	0.5833	0.8624	0.8333	0.9085	6	4.53738	0
PTR	0.467905	0.7921	0.916292	0.9079	0.496149	0.9	0	-0.00133857	0.1	0.075		0.5103	0.7852	0.5647	0.8393	0.9091	0.9079	17	4.9846	0
3F5	0.464413	1	0.97691	1	0.585642	0.9	-0.05	-0.000494525	0	0		0.8449	0.9505	0.8919	0.9745	1	1	13	5.34598	1
DAO	0.461246	0.7921	0.960342	1	0.418833	0.9	0	-0.000494525	0.1	0.075		0.7045	0.9037	0.7448	0.9187	1	1	10	4.67244	0
UMP	0.456184	0.7921	0.935475	0.9651	0.606992	0.9	0	-0.00948517	0	0.075		0.6199	0.853	0.6532	0.8674	0.9412	0.9651	17	5.43468	0
FTB	0.45539	0.36	0.950781	1	0.911805	0.9	0	-0.000494525	0.1	0.075		0.6098	0.8307	0.6953	0.8961	1	1	15	7.33588	0
UCM	0.449892	0.5625	0.938889	0.8492	0.930014	0.9	0	-0.000494525	0	0.075		0.4442	0.7518	0.5585	0.8732	0.8667	0.8492	15	7.5869	0
GVF	0.446349	1	0.83355	0.9228	0.789916	0.9	-0.1	-0.000494525	0	0		0.4805	0.6818	0.4805	0.7611	0.9	0.9228	10	6.32442	2
78P	0.441869	0.36	0.941695	1	0.876287	0.9	0	-0.000494525	0.1	0.075		0.4099	0.7665	0.6197	0.8782	1	1	10	6.95773	0
BA1	0.440981	0.6241	0.96875	1	0.903219	0.9	-0.15	-0.000494525	0.1	0		0.6439	0.8664	0.837	0.9434	1	1	22	7.23352	3
CPT	0.438462	1	0.921579	0.5535	0.574962	0.9	0	-0.000494525	0.1	0.075		0.6065	0.8443	0.604	0.8464	0.5	0.5535	4	5.30213	0
LGA	0.438454	0.9801	0.97224	0.8465	0.466896	0.9	0	-0.000494525	0.1	0		0.7746	0.9204	0.8486	0.9556	0.8333	0.8465	6	4.86739	0
G7K	0.437777	1	0.924142	0.689	0.939293	0.9	-0.1	-0.000494525	0	0		0.3476	0.6196	0.5502	0.85	0.5333	0.689	15	7.73907	2
PFP	0.435746	0.5625	0.938889	0.8047	0.683009	0.9	0	-0.000494525	0.1	0.075		0.4442	0.7518	0.5585	0.8732	0.8571	0.8047	14	5.76764	0
9RA	0.435741	0.6241	0.649308	0.8413	0.932877	0.9	-0.05	-0.000494525	0.1	0.1		0.3685	0.6134	0.4006	0.6616	0.6875	0.8413	16	7.63174	1
DFW	0.435322	0.5625	0.938889	0.7265	0.755303	0.9	0	-0.000494525	0.1	0.075		0.4442	0.7518	0.5585	0.8732	0.8182	0.7265	11	6.1271	0
ADP	0.433737	1	0.97691	1	0.720795	0.9	-0.1	-0.2	0.1	0		0.8449	0.9505	0.8919	0.9745	1	1	34	5.94841	2
SCI	0.432332	0.6241	0.954653	0.9733	0.494013	0.9	0	-0.000494525	0.1	0.075		0.3756	0.68	0.6087	0.9047	0.8889	0.9733	9	4.97605	0
0DU	0.431866	1	0.905424	0.7423	0.880099	0.9	-0.1	-0.000494525	0	0		0.313	0.6708	0.5042	0.8259	0.7	0.7423	10	6.99337	2
CIT	0.431496	1	0.94735	1	0.299475	0.9	0	-0.0238406	0.1	0.1		0.5306	0.8184	0.6242	0.889	1	1	12	4.1502	0
BEZ	0.43141	1	0.96991	1	0.295272	0.9	0	-0.00133857	0.1	0.075		0.8024	0.9361	0.8158	0.9473	1	1	9	4.13008	0
43A	0.429077	0.5625	0.938889	0.8186	0.911282	0.9	0	-0.000494525	0	0.075		0.4442	0.7518	0.5585	0.8732	0.8	0.8186	15	7.32939	0
HAR	0.428959	0.6241	0.954653	1	0.584545	0.9	-0.05	-0.00948517	0.1	0.075		0.3997	0.7083	0.649	0.9047	1	1	13	5.34146	1
VGM	0.428456	0.5625	0.891291	0.8961	0.813561	0.9	0	-0.000494525	0.1	0		0.3062	0.6357	0.4317	0.8104	0.75	0.8961	12	6.47331	0
2AE	0.428278	0.9801	0.97224	0.8849	0.433226	0.9	0	-0.000494525	0.1	0		0.7746	0.9204	0.8486	0.9556	0.875	0.8849	8	4.7313	0
7HK	0.428166	0.5625	0.938889	0.8186	0.844688	0.9	0	-0.000494525	0.1	0		0.4442	0.7518	0.5585	0.8732	0.9091	0.8186	11	6.69353	0
ITU	0.42782	0.6241	0.95767	1	0.47092	0.9	0	-0.000494525	0.1	0.075		0.3756	0.68	0.6239	0.9119	1	1	7	4.88355	0
ZZK	0.426167	0.5625	0.891291	0.8753	0.827097	0.9	0	-0.000494525	0.1	0		0.3062	0.6357	0.4317	0.8104	0.7	0.8753	10	6.56519	0
AT2	0.423072	0.6241	0.954653	0.8612	0.754814	0.9	0	-0.000494525	0	0.075		0.3756	0.68	0.6087	0.9047	0.7692	0.8612	13	6.12445	0
WTI	0.418298	0.5625	0.891291	0.8736	0.808743	0.9	0	-0.000494525	0.1	0		0.3062	0.6357	0.4317	0.8104	0.6667	0.8736	12	6.44186	0
CLW	0.416373	0.6241	0.960456	1	0.40356	0.9	0	-0.00133857	0.1	0.1		0.3997	0.6909	0.713	0.919	1	1	9	4.60935	0
AT6	0.415527	0.6241	0.954653	0.8195	0.776051	0.9	0	-0.000494525	0	0.075		0.3756	0.68	0.6087	0.9047	0.8	0.8195	10	6.2428	0
TSZ	0.41453	0.6241	0.802343	1	0.699016	0.9	0	-0.000494525	0.1	0		0.3455	0.7083	0.3639	0.7401	1	1	9	5.84262	0
710	0.413146	0.5625	0.938889	0.7834	0.909445	0.9	0	-0.000494525	0	0.075		0.4442	0.7518	0.5585	0.8732	0.8	0.7834	15	7.30688	0
ZYR	0.412498	0.5625	0.938889	0.7733	0.647494	0.9	0	-0.000494525	0.1	0.075		0.4442	0.7518	0.5585	0.8732	0.875	0.7733	8	5.60804	0
REA	0.412132	0.6241	0.649308	0.7715	0.936373	0.9	-0.05	-0.00133857	0.1	0.1		0.3748	0.6481	0.4006	0.6616	0.6923	0.7715	16	7.68898	1
YDJ	0.409966	0.5625	0.938889	0.8047	0.811696	0.9	0	-0.000494525	0.1	0		0.4442	0.7518	0.5585	0.8732	0.8571	0.8047	14	6.46107	0
B2T	0.408182	0.9801	0.97224	0.9079	0.524874	0.9	0	-0.000494525	0	0		0.7746	0.9204	0.8486	0.9556	0.9	0.9079	10	5.09958	0
DBQ	0.405305	0.5625	0.938889	0.8682	0.743078	0.9	0	-0.00133857	0.1	0		0.4442	0.7518	0.5585	0.8732	0.8462	0.8682	13	6.06203	0
NCA	0.402978	1	0.897247	0.7953	0.316826	0.9	0	-0.000494525	0.1	0.1		0.2283	0.5117	0.4909	0.8167	0.625	0.7953	8	4.2316	0
2DL	0.4016	0.9801	0.97224	0.9008	0.391046	0.9	0	-0.000494525	0.1	0		0.7746	0.9204	0.8486	0.9556	0.8333	0.9008	12	4.55708	0
TBY	0.40152	0.6241	0.649308	0.8543	0.728611	0.9	0	-0.000494525	0.1	0.075		0.3819	0.6539	0.4006	0.6616	0.6667	0.8543	12	5.98759	0
GOL	0.399156	1	0.982014	1	0.45163	0.9	0	-0.2	0.1	0.1		1	1	1	1	1	1	85	4.80591	0
A11	0.398347	0.6241	0.954653	0.8612	0.701272	0.9	0	-0.000494525	0	0.075		0.3756	0.68	0.6087	0.9047	0.7692	0.8612	13	5.85336	0
IDZ	0.398217	0.5625	0.938889	0.7733	0.608641	0.9	0	-0.000494525	0.1	0.075		0.4442	0.7518	0.5585	0.8732	0.875	0.7733	8	5.4416	0
PFQ	0.396839	0.5625	0.938889	0.7721	0.605833	0.9	0	-0.000494525	0.1	0.075		0.4442	0.7518	0.5585	0.8732	0.8333	0.7721	12	5.42983	0
ZY6	0.395918	0.5625	0.938889	0.8186	0.82606	0.9	0	-0.000494525	0	0.075		0.4442	0.7518	0.5585	0.8732	0.9091	0.8186	11	6.55795	0
422	0.395181	0.5625	0.938889	0.7721	0.873803	0.9	0	-0.000494525	0	0.075		0.4442	0.7518	0.5585	0.8732	0.8462	0.7721	13	6.93501	0
MAH	0.391893	0.7921	0.911815	1	0.33443	0.9	0	-0.000494525	0.1	0.075		0.4421	0.7449	0.5859	0.8336	1	1	13	4.31179	0
A25	0.38194	0.5625	0.938889	0.7834	0.825638	0.9	0	-0.000494525	0	0.075		0.4442	0.7518	0.5585	0.8732	0.7857	0.7834	14	6.55502	0
DMJ	0.381692	1	0.704329	1	0.445163	0.9	0	-0.000494525	0.1	0		0.2393	0.5391	0.3145	0.6868	1	1	10	4.77976	0
A42	0.380628	0.5625	0.938889	0.8105	0.794626	0.9	0	-0.000494525	0	0.075		0.4442	0.7518	0.5585	0.8732	0.8125	0.8105	16	6.35304	0
ZYS	0.378037	0.5625	0.938889	0.7733	0.553738	0.9	0	-0.000494525	0.1	0.075		0.4442	0.7518	0.5585	0.8732	0.875	0.7733	8	5.21579	0
ZYQ	0.37752	0.5625	0.938889	0.736	0.580325	0.9	0	-0.000494525	0.1	0.075		0.4442	0.7518	0.5585	0.8732	0.7778	0.736	9	5.32411	0
1AO	0.376173	0.5625	0.938889	0.868	0.912977	0.9	0	-0.000494525	0	0		0.4442	0.7518	0.5585	0.8732	0.875	0.868	16	7.35054	0
DFY	0.375594	0.5625	0.938889	0.824	0.768756	0.9	0	-0.000494525	0	0.075		0.4442	0.7518	0.5585	0.8732	0.8462	0.824	13	6.2013	0
DFZ	0.373085	0.5625	0.938889	0.8186	0.767378	0.9	0	-0.000494525	0	0.075		0.4442	0.7518	0.5585	0.8732	0.9091	0.8186	11	6.19356	0
373	0.372636	0.5625	0.938889	0.7473	0.83933	0.9	0	-0.000494525	0	0.075		0.4442	0.7518	0.5585	0.8732	0.75	0.7473	12	6.65325	0
09H	0.372404	0.5625	0.938889	0.8492	0.923849	0.9	0	-0.000494525	0	0		0.4442	0.7518	0.5585	0.8732	0.8667	0.8492	15	7.49583	0
85A	0.371412	0.5625	0.938889	0.8492	0.921394	0.9	0	-0.000494525	0	0		0.4442	0.7518	0.5585	0.8732	0.8571	0.8492	14	7.46143	0
5HK	0.371304	0.5625	0.938889	0.8488	0.921559	0.9	0	-0.000494525	0	0		0.4442	0.7518	0.5585	0.8732	0.9167	0.8488	12	7.46372	0
1AM	0.370912	0.5625	0.938889	0.8315	0.939741	0.9	0	-0.000494525	0	0		0.4442	0.7518	0.5585	0.8732	0.8333	0.8315	18	7.74696	0
LDP	0.370314	1	0.921579	0.8124	0.253492	0.9	0	-0.000494525	0.1	0.1		0.6065	0.8443	0.604	0.8464	0.6667	0.8124	6	3.91992	0
LWH	0.369314	0.5625	0.891291	0.8972	0.913488	0.9	0	-0.000494525	0	0		0.3095	0.6488	0.4317	0.8104	0.7222	0.8972	18	7.35699	0
PG0	0.367756	1	0.976978	0.9651	0.316112	0.9	0	-0.000494525	0.1	0		0.8095	0.9444	0.8698	0.9748	0.75	0.9651	4	4.2283	0
14W	0.367454	0.6241	0.954653	1	0.359832	0.9	0	-0.000494525	0.1	0.075		0.3756	0.68	0.6087	0.9047	1	1	6	4.42391	0
42C	0.365562	0.9801	0.97224	0.8849	0.350585	0.9	0	-0.000494525	0.1	0		0.7746	0.9204	0.8486	0.9556	0.8889	0.8849	9	4.38353	0
MIX	0.365354	0.6241	0.96296	0.8826	0.452147	0.9	-0.05	-0.000494525	0.1	0.1		0.4674	0.7078	0.7536	0.9258	0.7778	0.8826	9	4.808	1
ALE	0.36532	1	0.921579	0.5667	0.352772	0.9	0	-0.000494525	0.1	0.1		0.6065	0.8443	0.604	0.8464	0.4615	0.5667	13	4.39312	0
COA	0.362973	0.81	0.927708	1	0.763819	0.9	-0.15	-0.00359724	0	0		0.4421	0.7449	0.6429	0.8552	1	1	23	6.17373	3
BI8	0.36124	0.36	0.696143	0.8948	0.925243	0.9	0	-0.000494525	0.1	0.075		0.3131	0.5569	0.4327	0.6829	0.6875	0.8948	16	7.51582	0
BI3	0.360456	0.36	0.696143	0.8948	0.921357	0.9	0	-0.000494525	0.1	0.075		0.3131	0.5569	0.4327	0.6829	0.7059	0.8948	17	7.46092	0
BI1	0.357865	0.36	0.696143	0.8797	0.924115	0.9	0	-0.000494525	0.1	0.075		0.3131	0.5569	0.4327	0.6829	0.6429	0.8797	14	7.49962	0
ATE	0.35715	1	0.416052	0.5591	0.872422	0.9	0	-0.000494525	0.1	0.075		0.1129	0.2976	0.1763	0.5661	0.2	0.5591	10	6.92254	0
S25	0.356	0.5625	0.938889	0.8105	0.925381	0.9	0	-0.000494525	0	0		0.4442	0.7518	0.5585	0.8732	0.8125	0.8105	16	7.5178	0
H9K	0.354328	0.5625	0.938889	0.8186	0.911928	0.9	0	-0.000494525	0	0		0.4442	0.7518	0.5585	0.8732	0.8	0.8186	15	7.3374	0
BZI	0.353687	0.81	0.96436	1	0.361557	0.9	0	-0.000494525	0.1	0		0.7579	0.9061	0.8092	0.9298	1	1	8	4.43139	0
0QW	0.352662	0.81	0.966689	1	0.359232	0.9	0	-0.000494525	0.1	0		0.7672	0.9177	0.814	0.9368	1	1	7	4.4213	0
ZYU	0.35266	0.5625	0.938889	0.7733	0.484697	0.9	0	-0.000494525	0.1	0.075		0.4442	0.7518	0.5585	0.8732	0.8889	0.7733	9	4.93877	0
H0K	0.351327	0.5625	0.938889	0.8186	0.904214	0.9	0	-0.000494525	0	0		0.4442	0.7518	0.5585	0.8732	0.8	0.8186	15	7.24495	0
LQQ	0.350555	0.4356	0.904305	0.9244	0.918612	0.9	-0.05	-0.000494525	0.1	0		0.4041	0.7433	0.4515	0.8246	0.875	0.9244	16	7.42363	1
INE	0.349051	0.6241	0.95767	0.9465	0.491793	0.9	0	-0.00133857	0.1	0		0.3997	0.6909	0.6239	0.9119	0.8889	0.9465	19	4.96717	0
FUM	0.348602	1	0.931247	0.738	0.281466	0.9	0	-0.000494525	0.1	0.075		0.4704	0.7743	0.5433	0.8606	0.4286	0.738	7	4.0628	0
MPW	0.346142	0.6241	0.954653	0.8721	0.741252	0.9	0	-0.000494525	0	0		0.3756	0.68	0.6087	0.9047	0.8889	0.8721	9	6.05249	0
306	0.345633	0.5625	0.938889	0.8047	0.904948	0.9	0	-0.000494525	0	0		0.4442	0.7518	0.5585	0.8732	0.8667	0.8047	15	7.25345	0
XBJ	0.345037	0.5625	0.891291	0.8529	0.897852	0.9	0	-0.000494525	0	0		0.3062	0.6357	0.4317	0.8104	0.6471	0.8529	17	7.17358	0
HK9	0.344179	0.5625	0.938889	0.8186	0.885843	0.9	0	-0.000494525	0	0		0.4442	0.7518	0.5585	0.8732	0.9091	0.8186	11	7.04897	0
GDS	0.342639	1	0.781939	0.6056	0.687804	0.9	-0.15	-0.000494525	0.1	0.1		0.2843	0.6425	0.3594	0.7277	0.1818	0.6056	11	5.78987	3
CXF	0.342107	0.6241	0.916369	0.9659	0.337117	0.9	0	-0.000494525	0.1	0.075		0.5091	0.8214	0.5765	0.8394	0.8333	0.9659	6	4.32383	0
P16	0.341796	0.2025	0.965776	1	0.950446	0.9	0	-0.000494525	0.1	0.075		0.2909	0.5091	0.7782	0.934	1	1	17	7.95386	0
444	0.33986	1	0.547358	0.4876	0.90007	0.9	-0.05	-0.00133857	0.1	0.075		0.1748	0.3558	0.306	0.619	0.3636	0.4876	22	7.19801	1
9LI	0.339713	0.81	0.96436	1	0.34168	0.9	0	-0.000494525	0.1	0		0.7579	0.9061	0.8092	0.9298	1	1	8	4.34418	0
CAQ	0.339033	1	0.916522	0.9659	0.206501	0.9	0	-0.000494525	0.1	0.075		0.4605	0.734	0.5655	0.8396	0.8571	0.9659	7	3.65385	0
HK5	0.336739	0.5625	0.938889	0.8047	0.881694	0.9	0	-0.000494525	0	0		0.4442	0.7518	0.5585	0.8732	0.8667	0.8047	15	7.00857	0
A53	0.336729	0.5625	0.938889	0.8704	0.935974	0.9	-0.05	-0.000494525	0	0		0.4442	0.7518	0.5585	0.8732	0.9333	0.8704	15	7.6823	1
ZD6	0.336416	0.2025	0.909455	0.9716	0.850159	0.9	0	-0.000494525	0.1	0.1		0.2024	0.5999	0.5464	0.8307	0.8889	0.9716	18	6.73585	0
P6G	0.335715	1	0.96991	0.7977	0.352134	0.9	0	-0.00948517	0.1	0		0.8065	0.9365	0.8158	0.9473	0.6	0.7977	29	4.39033	0
ODH	0.335493	0.5625	0.891291	0.9116	0.57372	0.9	0	-0.000494525	0.1	0		0.3062	0.6357	0.4317	0.8104	0.7778	0.9116	9	5.29704	0
4UB	0.334869	0.5625	0.938889	0.8488	0.831251	0.9	0	-0.000494525	0	0		0.4442	0.7518	0.5585	0.8732	0.9167	0.8488	12	6.59452	0
6NI	0.334231	0.6241	0.960456	1	0.436661	0.9	0	-0.00133857	0.1	0		0.3997	0.6909	0.713	0.919	1	1	9	4.74528	0
BHF	0.334129	0.7921	0.613489	0.413	0.883726	0.9	0	-0.000494525	0.1	0.075		0.2539	0.6462	0.2539	0.6462	0.2727	0.413	11	7.02819	0
FRQ	0.333971	0.36	0.926695	0.918	0.941359	0.9	0	-0.000494525	0	0.075		0.4099	0.7665	0.5372	0.8537	0.875	0.918	16	7.77589	0
8ST	0.331148	0.2025	0.929169	0.99	0.934358	0.9	0	-0.000494525	0.1	0.075		0.2005	0.6048	0.5417	0.8574	0.9333	0.99	15	7.65564	0
C70	0.331008	0.5625	0.938889	0.8047	0.866711	0.9	0	-0.000494525	0	0		0.4442	0.7518	0.5585	0.8732	0.8571	0.8047	14	6.87218	0
HKC	0.330916	0.5625	0.938889	0.7721	0.903054	0.9	0	-0.000494525	0	0		0.4442	0.7518	0.5585	0.8732	0.8462	0.7721	13	7.23163	0
1KO	0.330411	0.5625	0.938889	0.8047	0.865148	0.9	0	-0.000494525	0	0		0.4442	0.7518	0.5585	0.8732	0.8571	0.8047	14	6.85872	0
PIT	0.330395	1	0.687187	0.7907	0.318778	0.9	0	-0.000494525	0.1	0.075		0.3437	0.5506	0.4346	0.6787	0.6667	0.7907	3	4.24061	0
HK4	0.329544	0.5625	0.938889	0.7528	0.922371	0.9	0	-0.000494525	0	0		0.4442	0.7518	0.5585	0.8732	0.7333	0.7528	15	7.47501	0
3HK	0.329359	0.5625	0.938889	0.8047	0.862397	0.9	0	-0.000494525	0	0		0.4442	0.7518	0.5585	0.8732	0.8571	0.8047	14	6.83535	0
YVQ	0.329045	0.5625	0.909125	0.8186	0.874674	0.9	0	-0.000494525	0	0		0.4423	0.752	0.5252	0.8303	0.9091	0.8186	11	6.94294	0
H4K	0.327088	0.5625	0.938889	0.824	0.836399	0.9	0	-0.000494525	0	0		0.4442	0.7518	0.5585	0.8732	0.8333	0.824	12	6.63168	0
3NV	0.325747	0.4356	0.904391	1	0.920136	0.9	0	-0.000494525	0	0		0.4012	0.743	0.4515	0.8247	1	1	13	7.4442	0
ACM	0.323687	1	0.885543	0.7186	0.261955	0.9	0	-0.00133857	0.1	0.075		0.2843	0.6425	0.5243	0.8046	0.5	0.7186	16	3.96417	0
XDK	0.323604	0.9801	0.97224	0.8849	0.295297	0.9	0	-0.000494525	0.1	0		0.7746	0.9204	0.8486	0.9556	0.8889	0.8849	9	4.1302	0
WTJ	0.323137	0.5625	0.891291	0.9062	0.791483	0.9	0	-0.000494525	0	0		0.3062	0.6357	0.4317	0.8104	0.75	0.9062	12	6.33389	0
OQB	0.3226	1	0.687187	0.5953	0.877558	0.9	0	-0.000494525	0	0		0.1634	0.6179	0.2177	0.6787	0.5	0.5953	14	6.96951	0
H5K	0.322262	0.5625	0.938889	0.7834	0.866786	0.9	0	-0.000494525	0	0		0.4442	0.7518	0.5585	0.8732	0.7857	0.7834	14	6.87283	0
ASW	0.321408	0.6241	0.96296	0.8512	0.427677	0.9	-0.05	-0.000494525	0.1	0.075		0.4674	0.7078	0.7536	0.9258	0.8571	0.8512	7	4.70866	1
M54	0.321231	0.5625	0.938889	0.8291	0.943272	0.9	-0.05	-0.000494525	0	0		0.4442	0.7524	0.5585	0.8732	0.875	0.8291	16	7.81108	1
C72	0.320982	0.5625	0.938889	0.8047	0.840497	0.9	0	-0.000494525	0	0		0.4442	0.7518	0.5585	0.8732	0.8571	0.8047	14	6.66193	0
76A	0.320196	0.5625	0.938889	0.8413	0.927004	0.9	-0.05	-0.000494525	0	0		0.4442	0.7518	0.5585	0.8732	0.8235	0.8413	17	7.54155	1
33Y	0.319477	1	0.728099	0.4291	0.960121	0.9	-0.05	-0.000494525	0.1	0		0.1711	0.3739	0.2927	0.6985	0.1765	0.4291	17	8.18121	1
FRM	0.318798	0.36	0.926695	0.8907	0.913477	0.9	0	-0.000494525	0	0.075		0.4099	0.7665	0.5372	0.8537	0.8462	0.8907	13	7.35684	0
ACT	0.318493	1	0.977179	1	0.390572	0.9	0	-0.2	0.1	0.075		0.8449	0.9505	0.8804	0.9757	1	1	37	4.55509	0
329	0.317888	0.6241	0.954653	0.9465	0.479543	0.9	0	-0.000494525	0	0.075		0.3756	0.68	0.6087	0.9047	0.8889	0.9465	9	4.91813	0
DMF	0.317175	0.81	0.970574	0.7349	0.275999	0.9	0	-0.00133857	0.1	0.075		0.7725	0.9138	0.8452	0.9496	0.5833	0.7349	12	4.03561	0
34O	0.316604	0.2025	0.972801	0.957	0.837501	0.9	0	-0.000494525	0.1	0.075		0.5853	0.7355	0.8456	0.9577	0.875	0.957	16	6.63975	0
PP1	0.315312	0.2025	0.90896	0.9775	0.869547	0.9	0	-0.000494525	0.1	0.075		0.2024	0.5997	0.5464	0.8301	0.9231	0.9775	13	6.89696	0
HK7	0.314372	0.5625	0.938889	0.8488	0.780445	0.9	0	-0.000494525	0	0		0.4442	0.7518	0.5585	0.8732	0.9167	0.8488	12	6.26826	0
A58	0.314294	0.5625	0.935172	0.8488	0.907776	0.9	-0.05	-0.000494525	0	0		0.4434	0.7488	0.5564	0.8669	0.9167	0.8488	12	7.28677	1
GGB	0.314141	1	0.591459	0.5442	0.482027	0.9	0	-0.000494525	0.1	0.075		0.3612	0.6353	0.3612	0.637	0.3636	0.5442	11	4.92808	0
PGE	0.313307	1	0.966236	1	0.327179	0.9	0	-0.146212	0.1	0.075		0.5956	0.8191	0.7757	0.9354	1	1	28	4.27903	0
4ID	0.312157	0.36	0.929301	0.9616	0.907161	0.9	-0.05	-0.000494525	0.1	0		0.368	0.6376	0.5406	0.8576	0.8235	0.9616	17	7.27945	1
AAI	0.310082	0.36	0.926695	0.9031	0.868789	0.9	0	-0.000494525	0	0.075		0.4099	0.7665	0.5372	0.8537	0.8333	0.9031	12	6.89029	0
B4W	0.308585	0.5625	0.890123	0.8682	0.790015	0.9	0	-0.000494525	0	0		0.3138	0.6536	0.4317	0.8092	0.6667	0.8682	12	6.32502	0
BRW	0.308448	0.2025	0.972801	0.9225	0.818957	0.9	0	-0.000494525	0.1	0.075		0.58	0.7268	0.8456	0.9577	0.75	0.9225	12	6.5093	0
TMU	0.307822	0.2025	0.972801	0.907	0.829057	0.9	0	-0.000494525	0.1	0.075		0.5853	0.7355	0.8456	0.9577	0.7273	0.907	11	6.57896	0
6CM	0.306579	0.36	0.897062	0.938	0.942948	0.9	-0.05	-0.000494525	0.1	0		0.4154	0.7365	0.475	0.8165	0.7895	0.938	19	7.80505	1
YDK	0.306139	0.5625	0.938889	0.7834	0.823488	0.9	0	-0.000494525	0	0		0.4442	0.7518	0.5585	0.8732	0.8	0.7834	15	6.54016	0
5NI	0.305989	0.6241	0.960456	1	0.384311	0.9	0	-0.00133857	0.1	0		0.3997	0.6909	0.713	0.919	1	1	9	4.52871	0
0LI	0.305891	0.2025	0.965776	0.9504	0.934859	0.9	-0.05	-0.000494525	0.1	0.1		0.2646	0.5059	0.7782	0.934	0.875	0.9504	24	7.66384	1
ACY	0.30276	1	0.97224	1	0.335165	0.9	0	-0.190515	0.1	0.1		0.7746	0.9204	0.8486	0.9556	1	1	24	4.31508	0
IQK	0.302314	0.36	0.929301	0.9561	0.878187	0.9	-0.05	-0.000494525	0.1	0		0.3671	0.6342	0.5406	0.8576	0.8	0.9561	15	6.97537	1
SU1	0.301851	0.2025	0.910275	0.9426	0.814359	0.9	0	-0.000494525	0.1	0.075		0.3014	0.64	0.5567	0.8317	0.9231	0.9426	13	6.47859	0
C73	0.301278	0.5625	0.938889	0.7721	0.822294	0.9	0	-0.000494525	0	0		0.4442	0.7518	0.5585	0.8732	0.8462	0.7721	13	6.53197	0
0RS	0.300446	0.4356	0.904391	0.9244	0.918192	0.9	0	-0.000494525	0	0		0.4041	0.743	0.4515	0.8247	0.8824	0.9244	17	7.41804	0
IPA	0.298713	1	0.970574	0.9953	0.281713	0.9	0	-0.146212	0.1	0.1		0.7725	0.9138	0.8452	0.9496	0.9091	0.9953	22	4.06402	0
327	0.297999	0.6241	0.950781	1	0.418493	0.9	0	-0.000494525	0	0.075		0.3997	0.6909	0.649	0.8961	1	1	7	4.67104	0
TQ1	0.297998	0.5625	0.938889	0.7721	0.813357	0.9	0	-0.000494525	0	0		0.4442	0.7518	0.5585	0.8732	0.8333	0.7721	12	6.47197	0
07S	0.295518	0.5625	0.938889	0.6967	0.893894	0.9	0	-0.000494525	0	0		0.4442	0.7518	0.5585	0.8732	0.7273	0.6967	11	7.13114	0
DMS	0.29518	1	0.972801	1	0.335619	0.9	0	-0.198661	0.1	0.1		0.7746	0.9204	0.8456	0.9577	1	1	18	4.31712	0
NOH	0.292764	0.7921	0.93163	0.9601	0.538317	0.9	-0.05	-0.000494525	0	0		0.6199	0.8439	0.6512	0.8612	0.9286	0.9601	14	5.15357	1
BEN	0.292722	0.81	0.96436	1	0.274839	0.9	0	-0.000494525	0.1	0		0.7579	0.9061	0.8092	0.9298	1	1	8	4.02979	0
P17	0.292122	0.2025	0.965776	1	0.952298	0.9	-0.05	-0.000494525	0.1	0.075		0.2634	0.5099	0.7782	0.934	1	1	19	7.9939	1
ATU	0.291648	0.2025	0.972801	0.907	0.728476	0.9	0	-0.000494525	0.1	0.075		0.5853	0.7355	0.8456	0.9577	0.7273	0.907	11	5.98691	0
ORN	0.29161	0.6241	0.802343	0.9225	0.283707	0.9	0	-0.00133857	0.1	0.075		0.3455	0.7083	0.3639	0.7401	0.8889	0.9225	12	4.07385	0
ADN	0.290523	0.2025	0.909455	0.9775	0.561774	0.9	0	-0.000494525	0.1	0.1		0.2024	0.5999	0.5464	0.8307	0.9231	0.9775	13	5.24836	0
6HK	0.290465	0.5625	0.938889	0.7721	0.792831	0.9	0	-0.000494525	0	0		0.4442	0.7518	0.5585	0.8732	0.8462	0.7721	13	6.34207	0
L05	0.290399	1	0.442752	0.3076	0.94552	0.9	0	-0.000494525	0.1	0.075		0.1752	0.3402	0.2871	0.577	0.2353	0.3076	17	7.8539	0
FMN	0.288393	0.6241	0.582732	0.6682	0.863638	0.9	-0.1	-0.000494525	0.1	0.1		0.1142	0.3127	0.2467	0.6334	0.4194	0.6682	31	6.84584	2
1PE	0.288327	1	0.957589	0.9098	0.308784	0.9	0	-0.0537883	0.1	0		0.7045	0.9037	0.7112	0.9117	0.9091	0.9098	23	4.19419	0
CYS	0.286184	1	0.921579	0.3791	0.275665	0.9	0	-0.000494525	0.1	0.1		0.6065	0.8443	0.604	0.8464	0.5	0.3791	4	4.03393	0
3NU	0.285293	0.4356	0.859845	1	0.8478	0.9	0	-0.000494525	0	0		0.3977	0.7325	0.4286	0.7814	1	1	12	6.71745	0
HK1	0.284102	0.5625	0.938889	0.7473	0.801227	0.9	0	-0.000494525	0	0		0.4442	0.7518	0.5585	0.8732	0.75	0.7473	12	6.39398	0
AMZ	0.282912	0.81	0.947698	0.9005	0.455543	0.9	-0.1	-0.000494525	0.1	0		0.3933	0.5434	0.6594	0.8897	0.9	0.9005	10	4.8217	2
PPF	0.281117	0.36	0.941915	1	0.26742	0.9	0	-0.000494525	0.1	0.1		0.6174	0.8456	0.6511	0.8786	1	1	9	3.99225	0
IM6	0.280127	0.36	0.956186	1	0.905803	0.9	0	-0.000494525	0	0		0.3606	0.6778	0.728	0.9083	1	1	13	7.26343	0
64	0.279298	1	0.593873	0.5442	0.961927	0.9	-0.1	-0.000494525	0.1	0		0.1669	0.3767	0.278	0.638	0.3	0.5442	20	8.22943	2
BVF	0.279168	0.6241	0.95767	1	0.333999	0.9	0	-0.000494525	0.1	0		0.3756	0.68	0.6239	0.9119	1	1	6	4.30985	0
YEX	0.278039	0.5625	0.938889	0.7265	0.806609	0.9	0	-0.000494525	0	0		0.4442	0.7518	0.5585	0.8732	0.8	0.7265	10	6.42813	0
5FW	0.276142	1	0.920048	0.4763	0.447865	0.9	0	-0.000494525	0.1	0		0.6065	0.8443	0.6065	0.8443	0.4545	0.4763	11	4.7907	0
GOA	0.271639	0.36	0.937731	1	0.319704	0.9	0	-0.000494525	0.1	0.075		0.6109	0.846	0.6109	0.8712	1	1	3	4.24487	0
RDF	0.270543	0.7921	0.751756	0.8977	0.875165	0.9	-0.15	-0.000494525	0	0		0.3364	0.7108	0.3478	0.7108	0.8824	0.8977	17	6.94742	3
MEW	0.26945	0.36	0.941695	1	0.556996	0.9	0	-0.000494525	0.1	0		0.4099	0.7665	0.6197	0.8782	1	1	8	5.22898	0
G14	0.267205	0.2025	0.91052	1	0.558625	0.9	0	-0.000494525	0.1	0.075		0.5482	0.8168	0.5763	0.832	1	1	11	5.23558	0
X8E	0.266085	0.5625	0.938889	0.7265	0.771991	0.9	0	-0.000494525	0	0		0.4442	0.7518	0.5585	0.8732	0.8	0.7265	10	6.21959	0
EKZ	0.265118	1	0.916522	0.6912	0.290473	0.9	0	-0.000494525	0.1	0		0.4605	0.734	0.5655	0.8396	0.7	0.6912	10	4.10691	0
OLA	0.262237	0.6241	0.648625	0.6638	0.879638	0.9	-0.05	-0.000494525	0.1	0		0.3748	0.6481	0.3977	0.6613	0.5714	0.6638	14	6.98901	1
MLA	0.259425	0.36	0.972801	1	0.272103	0.9	0	-0.00133857	0.1	0.075		0.58	0.7421	0.8456	0.9577	1	1	5	4.01602	0
GJW	0.259191	0.36	0.926695	0.9302	0.9298	0.9	0	-0.000494525	0	0		0.4099	0.7665	0.5372	0.8537	0.8571	0.9302	7	7.58362	0
88	0.258247	1	0.728099	0.5669	0.965701	0.9	-0.1	-0.000494525	0	0		0.1689	0.3764	0.2927	0.6985	0.25	0.5669	16	8.33774	2
HK6	0.258218	0.5625	0.938889	0.6581	0.507389	0.9	0	-0.000494525	0.1	0		0.4442	0.7518	0.5585	0.8732	0.75	0.6581	8	5.02956	0
GLU	0.257921	0.36	0.582003	0.8958	0.493815	0.9	0	-0.000494525	0.1	0.075		0.3321	0.6228	0.3594	0.6331	0.9091	0.8958	11	4.97526	0
2AI	0.25773	0.6241	0.802343	1	0.351089	0.9	0	-0.000494525	0.1	0		0.3455	0.7083	0.3639	0.7401	1	1	4	4.38574	0
H1K	0.254846	0.5625	0.938889	0.7473	0.718861	0.9	0	-0.000494525	0	0		0.4442	0.7518	0.5585	0.8732	0.7692	0.7473	13	5.93882	0
CHD	0.253182	1	0.591459	0.614	0.24072	0.9	0	-0.000494525	0.1	0.075		0.3612	0.6353	0.3612	0.637	0.5	0.614	4	3.85126	0
PYR	0.250348	0.36	0.939744	1	0.249091	0.9	0	-0.000494525	0.1	0.075		0.6174	0.8456	0.6443	0.8747	1	1	7	3.89653	0
16C	0.249364	0.36	0.897062	0.8892	0.966781	0.9	-0.1	-0.000494525	0.1	0		0.4154	0.7365	0.475	0.8165	0.7727	0.8892	22	8.37084	2
L3L	0.248948	0.36	0.941695	1	0.817552	0.9	0	-0.000494525	0	0		0.4099	0.7665	0.6197	0.8782	1	1	10	6.49985	0
CO1	0.237544	1	0.667078	0.499	0.961459	0.9	-0.05	-0.000494525	0	0		0.1743	0.3558	0.3308	0.6695	0.2857	0.499	14	8.21674	1
3GN	0.23483	0.36	0.926695	0.9663	0.811096	0.9	0	-0.000494525	0	0		0.4099	0.7665	0.5372	0.8537	0.8889	0.9663	9	6.45715	0
253	0.234255	0.36	0.696143	0.8395	0.843673	0.9	0	-0.000494525	0	0.075		0.3131	0.5569	0.4327	0.6829	0.5385	0.8395	13	6.68581	0
TYL	0.23403	0.2025	0.597245	0.8767	0.361791	0.9	0	-0.000494525	0.1	0.1		0.0265	0.1173	0.2932	0.6394	0.75	0.8767	8	4.4324	0
3EF	0.232353	0.4761	0.982014	1	0.909844	0.9	-0.15	-0.000494525	0	0		1	1	1	1	1	1	25	7.31174	3
EVP	0.231514	0.6241	0.96296	0.7767	0.314227	0.9	-0.1	-0.000494525	0.1	0.1		0.4674	0.7078	0.7536	0.9258	0.8	0.7767	5	4.21957	2
9BD	0.229215	0.36	0.696143	0.7593	0.903357	0.9	0	-0.000494525	0	0.075		0.3131	0.5569	0.4327	0.6829	0.5	0.7593	16	7.2351	0
STJ	0.228423	0.2025	0.933205	0.9331	0.812342	0.9	0	-0.000494525	0.1	0		0.259	0.4892	0.6423	0.8637	0.875	0.9331	16	6.4653	0
A92	0.225083	0.36	0.926695	0.8682	0.865354	0.9	0	-0.000494525	0	0		0.4099	0.7665	0.5372	0.8537	0.7692	0.8682	13	6.86049	0
59G	0.224214	1	0.593873	0.6267	0.96939	0.9	-0.1	-0.000494525	0	0		0.1669	0.3767	0.278	0.638	0.4118	0.6267	17	8.45534	2
EDO	0.223327	1	0.982014	1	0.365832	0.9	0	-0.2	0.1	0		1	1	1	1	1	1	72	4.44986	0
UN8	0.223179	0.36	0.952664	0.9459	0.937352	0.9	-0.05	-0.000494525	0	0		0.619	0.8487	0.6906	0.9002	0.9412	0.9459	17	7.70553	1
754	0.222824	0.6241	0.648625	0.8109	0.925149	0.9	-0.05	-0.000494525	0	0		0.3748	0.6481	0.3977	0.6613	0.6667	0.8109	12	7.51445	1
B21	0.222723	0.2025	0.91052	1	0.290569	0.9	0	-0.000494525	0.1	0.075		0.5482	0.8168	0.5763	0.832	1	1	9	4.10738	0
3RD	0.222632	0.81	0.96991	1	0.386282	0.9	-0.05	-0.000494525	0	0		0.8024	0.9361	0.8158	0.9473	1	1	6	4.53703	1
679	0.220172	0.2025	0.972801	0.9419	0.872297	0.9	0	-0.000494525	0	0.075		0.5853	0.7355	0.8456	0.9577	0.8235	0.9419	17	6.92143	0
YCN	0.219737	0.81	0.970574	0.5395	0.31497	0.9	0	-0.000494525	0.1	0		0.7725	0.9138	0.8452	0.9496	0	0.5395	3	4.22302	0
YDI	0.21966	0.5625	0.938889	0.7265	0.637548	0.9	0	-0.000494525	0	0		0.4442	0.7518	0.5585	0.8732	0.8	0.7265	10	5.56474	0
X2M	0.218023	0.2025	0.909455	0.9574	0.74686	0.9	0	-0.000494525	0.1	0		0.2024	0.5996	0.5464	0.8307	0.8333	0.9574	12	6.08194	0
NEQ	0.216891	0.2025	0.890319	0.6519	0.4007	0.9	0	-0.000494525	0.1	0.075		0.3577	0.8081	0.3583	0.8094	0.4615	0.6519	13	4.59745	0
553	0.215759	0.2025	0.972801	0.9426	0.845243	0.9	0	-0.000494525	0	0.075		0.5853	0.7355	0.8456	0.9577	0.8333	0.9426	12	6.69777	0
RX4	0.215462	0.4761	0.982014	1	0.750877	0.9	-0.1	-0.000494525	0	0		1	1	1	1	1	1	17	6.10329	2
5UD	0.214562	1	0.921579	0.1767	0.273313	0.9	0	-0.000494525	0.1	0.075		0.6065	0.8443	0.604	0.8464	0.3333	0.1767	3	4.02212	0
JNZ	0.21373	0.36	0.696143	0.9023	0.561261	0.9	0	-0.000494525	0.1	0		0.3131	0.5569	0.4327	0.6829	0.7143	0.9023	7	5.24628	0
3ES	0.212691	0.4761	0.982014	1	0.863119	0.9	-0.15	-0.000494525	0	0		1	1	1	1	1	1	24	6.84144	3
0KS	0.209461	1	0.667078	0.3922	0.891663	0.9	0	-0.000494525	0	0		0.1788	0.3568	0.3308	0.6695	0.2632	0.3922	19	7.10785	0
CHC	0.20735	1	0.523732	0.5705	0.958851	0.9	-0.05	-0.000494525	0	0		0.1623	0.372	0.2518	0.6095	0.1667	0.5705	18	8.14853	1
EOH	0.204676	0.36	0.683305	0.0884	0.264212	0.9	0	-0.000494525	0.1	0.1		0.4099	0.7662	0.2722	0.6769	0	0.0884	3	3.97581	0
PEG	0.204471	1	0.982014	1	0.344422	0.9	0	-0.199933	0.1	0		1	1	1	1	1	1	17	4.35635	0
IZD	0.204075	0.2025	0.880482	1	0.807452	0.9	0	-0.000494525	0	0.075		0.3043	0.588	0.4868	0.7997	1	1	15	6.43354	0
1EK	0.201769	0.36	0.831459	0.7163	0.529956	0.9	0	-0.000494525	0.1	0		0.4102	0.7645	0.3496	0.7596	0.5	0.7163	14	5.11997	0
4BX	0.20049	0.2025	0.917132	1	0.604166	0.9	0	-0.000494525	0.1	0		0.5482	0.818	0.5812	0.8404	1	1	9	5.42285	0
ACE	0.196152	0.7921	0.898348	0.7465	0.202157	0.9	0	-0.000494525	0.1	0		0.3403	0.7113	0.4692	0.8179	0.25	0.7465	4	3.62713	0
COL	0.195721	0.2025	0.880482	0.9822	0.76908	0.9	0	-0.000494525	0	0.075		0.3043	0.588	0.4868	0.7997	0.9167	0.9822	12	6.20312	0
RX3	0.195266	0.4761	0.982014	1	0.702882	0.9	-0.1	-0.000494525	0	0		1	1	1	1	1	1	22	5.86106	2
234	0.195083	0.2025	0.880482	0.9686	0.775771	0.9	0	-0.000494525	0	0.075		0.3043	0.588	0.4868	0.7997	0.9375	0.9686	16	6.24119	0
LY4	0.1926	0.36	0.696143	0.9065	0.944404	0.9	0	-0.000494525	0	0		0.3131	0.5569	0.4327	0.6829	0.7222	0.9065	18	7.83245	0
3Q6	0.192003	0.36	0.696143	0.9209	0.926763	0.9	0	-0.000494525	0	0		0.3131	0.5569	0.4327	0.6829	0.7778	0.9209	18	7.538	0
T1D	0.191783	0.2025	0.880482	1	0.730845	0.9	0	-0.000494525	0	0.075		0.306	0.5887	0.4868	0.7997	1	1	15	5.99892	0
T2D	0.191405	0.2025	0.880482	1	0.72849	0.9	0	-0.000494525	0	0.075		0.306	0.5887	0.4868	0.7997	1	1	13	5.98698	0
ABQ	0.190515	0.36	0.696143	0.8744	0.968502	0.9	0	-0.000494525	0	0		0.3131	0.5569	0.4327	0.6829	0.7	0.8744	20	8.42581	0
694	0.190458	0.2025	0.880482	1	0.722593	0.9	0	-0.000494525	0	0.075		0.3043	0.588	0.4868	0.7997	1	1	13	5.95736	0
3RW	0.189762	0.36	0.696143	0.9065	0.930527	0.9	0	-0.000494525	0	0		0.3131	0.5569	0.4327	0.6829	0.7222	0.9065	18	7.59481	0
X8D	0.18936	0.5625	0.938889	0.7733	0.516527	0.9	0	-0.000494525	0	0		0.4442	0.7518	0.5585	0.8732	0.875	0.7733	8	5.06613	0
IX1	0.189319	0.2025	0.880482	0.9686	0.738688	0.9	0	-0.000494525	0	0.075		0.3043	0.588	0.4868	0.7997	0.9375	0.9686	16	6.03916	0
O62	0.187307	1	0.593873	0.5571	0.966547	0.9	-0.1	-0.000494525	0	0		0.1669	0.3767	0.278	0.638	0.2778	0.5571	18	8.3636	2
ADZ	0.18705	0.2025	0.972801	0.8853	0.557759	0.9	0	-0.000494525	0.1	0		0.58	0.7268	0.8456	0.9577	0.6667	0.8853	6	5.23207	0
3Q4	0.186671	0.36	0.696143	0.8901	0.932275	0.9	0	-0.000494525	0	0		0.3131	0.5569	0.4327	0.6829	0.7647	0.8901	17	7.62217	0
P1E	0.186591	0.2025	0.830335	0.8202	0.903045	0.9	0	-0.000494525	0	0.075		0.2492	0.5951	0.5055	0.7588	0.6923	0.8202	13	7.23153	0
ODK	0.185595	0.2025	0.91052	1	0.518792	0.9	0	-0.000494525	0.1	0		0.5482	0.8168	0.5763	0.832	1	1	9	5.0752	0
521	0.185489	0.2025	0.880482	1	0.691622	0.9	0	-0.000494525	0	0.075		0.3043	0.588	0.4868	0.7997	1	1	12	5.80771	0
4FF	0.184949	0.2025	0.91052	1	0.514901	0.9	0	-0.000494525	0.1	0		0.5482	0.8168	0.5763	0.832	1	1	9	5.05962	0
3Q3	0.184172	0.36	0.696143	0.8773	0.933247	0.9	0	-0.000494525	0	0		0.3131	0.5569	0.4327	0.6829	0.7059	0.8773	17	7.63767	0
JPZ	0.181328	0.36	0.696143	0.773	0.469299	0.9	0	-0.000494525	0.1	0		0.3131	0.5569	0.4327	0.6829	0.6	0.773	10	4.87704	0
JOZ	0.180246	0.36	0.696143	0.8419	0.425196	0.9	0	-0.000494525	0.1	0		0.3131	0.5569	0.4327	0.6829	0.5556	0.8419	9	4.69852	0
A1R	0.178134	1	0.758963	0.6942	0.69304	0.9	-0.15	-0.000494525	0	0		0.3139	0.624	0.4026	0.7147	0.7059	0.6942	17	5.81437	3
LO1	0.177399	0.2025	0.880482	1	0.641212	0.9	0	-0.000494525	0	0.075		0.3043	0.588	0.4868	0.7997	1	1	11	5.58063	0
3Q2	0.175667	0.36	0.696143	0.9209	0.848118	0.9	0	-0.000494525	0	0		0.3131	0.5569	0.4327	0.6829	0.75	0.9209	16	6.71991	0
OTA	0.175572	0.2025	0.880482	1	0.629822	0.9	0	-0.000494525	0	0.075		0.3043	0.588	0.4868	0.7997	1	1	12	5.53145	0
34	0.175474	1	0.593873	0.537	0.961499	0.9	-0.1	-0.000494525	0	0		0.1669	0.3767	0.278	0.638	0.3333	0.537	18	8.2178	2
AS3	0.174838	0.6241	0.954653	1	0.326979	0.9	0	-0.000494525	0	0		0.3756	0.68	0.6087	0.9047	1	1	8	4.27812	0
CI2	0.174505	1	0.377776	0.4298	0	0.9	0	-0.000494525	0.1	0.075		0.116	0.2906	0.1765	0.5501	0.3	0.4298	10	NaN	0
509	0.17325	0.2025	0.880482	1	0.615354	0.9	0	-0.000494525	0	0.075		0.3043	0.588	0.4868	0.7997	1	1	13	5.46987	0
1EJ	0.171968	0.36	0.831459	0.6128	0.438944	0.9	0	-0.000494525	0.1	0		0.4102	0.7645	0.3496	0.7596	0.4375	0.6128	16	4.75455	0
FEP	0.171968	0.2025	0.880482	1	0.607362	0.9	0	-0.000494525	0	0.075		0.3043	0.588	0.4868	0.7997	1	1	12	5.43624	0
3Q1	0.170438	0.36	0.696143	0.8984	0.84355	0.9	0	-0.000494525	0	0		0.3131	0.5569	0.4327	0.6829	0.7692	0.8984	13	6.68488	0
3Q5	0.17027	0.36	0.696143	0.8186	0.924874	0.9	0	-0.000494525	0	0		0.3131	0.5569	0.4327	0.6829	0.7222	0.8186	18	7.51049	0
DFM	0.167979	0.2025	0.880482	1	0.582504	0.9	0	-0.000494525	0	0.075		0.3043	0.588	0.4868	0.7997	1	1	15	5.33306	0
4KA	0.16795	0.2025	0.867841	0.7395	0.585182	0.9	0	-0.000494525	0.1	0		0.3002	0.619	0.5631	0.7882	0.7778	0.7395	9	5.34408	0
FNP	0.167215	0.2025	0.880482	1	0.577748	0.9	0	-0.000494525	0	0.075		0.3043	0.588	0.4868	0.7997	1	1	12	5.31353	0
7PY	0.166335	0.2025	0.867841	0.6335	0.916493	0.9	0	-0.000494525	0	0.075		0.3002	0.619	0.5631	0.7882	0.7273	0.6335	11	7.39563	0
37G	0.166265	1	0.593873	0.518	0.963506	0.9	-0.1	-0.000494525	0	0		0.1669	0.3767	0.278	0.638	0.3125	0.518	16	8.27342	2
968	0.165566	0.2025	0.880482	1	0.567469	0.9	0	-0.000494525	0	0.075		0.3043	0.588	0.4868	0.7997	1	1	13	5.27153	0
K8A	0.164095	0.2025	0.867841	0.7733	0.528086	0.9	0	-0.000494525	0.1	0		0.3002	0.619	0.5631	0.7882	0.875	0.7733	8	5.11246	0
1C2	0.164071	0.2025	0.880482	1	0.558154	0.9	0	-0.000494525	0	0.075		0.3043	0.588	0.4868	0.7997	1	1	13	5.23367	0
30G	0.163598	0.2025	0.867841	0.7395	0.547977	0.9	0	-0.000494525	0.1	0		0.3002	0.619	0.5631	0.7882	0.7778	0.7395	9	5.1925	0
3Q0	0.163432	0.36	0.696143	0.913	0.796039	0.9	0	-0.000494525	0	0		0.3131	0.5569	0.4327	0.6829	0.7857	0.913	14	6.36172	0
16W	0.16276	0.2025	0.975156	1	0.918594	0.9	0	-0.000494525	0	0		0.5789	0.7309	0.877	0.967	1	1	12	7.42339	0
2HT	0.16243	0.36	0.972801	1	0.19964	0.9	0	-0.000494525	0.1	0		0.5853	0.7355	0.8456	0.9577	1	1	6	3.61146	0
4GU	0.161963	0.2025	0.867841	0.7916	0.498848	0.9	0	-0.000494525	0.1	0		0.3002	0.619	0.5631	0.7882	0.8	0.7916	10	4.99539	0
794	0.1582	0.2025	0.880482	1	0.521568	0.9	0	-0.000494525	0	0.075		0.3043	0.588	0.4868	0.7997	1	1	13	5.08633	0
24	0.157949	0.2025	0.880482	1	0.831592	0.9	-0.05	-0.000494525	0	0.075		0.3043	0.588	0.4868	0.7997	1	1	14	6.59695	1
OAI	0.157122	0.2025	0.880482	1	0.51485	0.9	0	-0.000494525	0	0.075		0.3043	0.588	0.4868	0.7997	1	1	12	5.05942	0
TCD	0.157013	1	0.434872	0.2826	0.97199	0.9	-0.05	-0.000494525	0.1	0		0.1153	0.2972	0.1848	0.5738	0	0.2826	17	8.54678	1
910	0.156467	0.2025	0.880482	1	0.822353	0.9	-0.05	-0.000494525	0	0.075		0.3043	0.588	0.4868	0.7997	1	1	15	6.53237	1
761	0.156223	0.2025	0.880482	1	0.509243	0.9	0	-0.000494525	0	0.075		0.3043	0.588	0.4868	0.7997	1	1	12	5.03698	0
DBD	0.155999	0.2025	0.880482	1	0.819441	0.9	-0.05	-0.000494525	0	0.075		0.3043	0.588	0.4868	0.7997	1	1	15	6.51257	1
B90	0.155642	0.2025	0.965776	0.97	0.91451	0.9	0	-0.000494525	0	0		0.264	0.51	0.7782	0.934	0.9444	0.97	18	7.36999	0
YAM	0.154267	0.2025	0.867841	0.6982	0.94867	0.9	-0.05	-0.000494525	0.1	0		0.3002	0.619	0.5631	0.7882	0.7222	0.6982	18	7.91678	1
Z92	0.153654	0.2025	0.972801	0.9419	0.923086	0.9	0	-0.000494525	0	0		0.5891	0.7369	0.8456	0.9577	0.8125	0.9419	16	7.48503	0
4BY	0.153542	0.2025	0.91052	1	0.325637	0.9	0	-0.000494525	0.1	0		0.5482	0.8168	0.5763	0.832	1	1	8	4.27202	0
PIC	0.153301	0.2025	0.880482	1	0.491038	0.9	0	-0.000494525	0	0.075		0.3043	0.588	0.4868	0.7997	1	1	13	4.96415	0
82X	0.152275	1	0.593873	0.489	0.96712	0.9	-0.1	-0.000494525	0	0		0.1669	0.3767	0.278	0.638	0.2941	0.489	17	8.38147	2
OBA	0.152141	0.2025	0.880482	1	0.483805	0.9	0	-0.000494525	0	0.075		0.3043	0.588	0.4868	0.7997	1	1	12	4.9352	0
4BL	0.151126	0.2025	0.91052	1	0.311078	0.9	0	-0.000494525	0.1	0		0.5482	0.8168	0.5763	0.832	1	1	8	4.20491	0
878	0.150643	0.2025	0.880482	1	0.474472	0.9	0	-0.000494525	0	0.075		0.3043	0.588	0.4868	0.7997	1	1	12	4.8978	0
0O7	0.148192	0.2025	0.945474	0.9601	0.898748	0.9	0	-0.000494525	0	0		0.2902	0.6176	0.6682	0.8853	0.9286	0.9601	14	7.18339	0
0S9	0.147347	0.2025	0.910275	0.957	0.931204	0.9	0	-0.000494525	0	0		0.3019	0.6385	0.5567	0.8317	0.9375	0.957	16	7.60534	0
OPA	0.147077	0.2025	0.880482	0.9822	0.460447	0.9	0	-0.000494525	0	0.075		0.3043	0.588	0.4868	0.7997	0.9167	0.9822	12	4.84146	0
PD1	0.146243	0.2025	0.910275	0.9618	0.919637	0.9	-0.1	-0.000494525	0.1	0		0.3032	0.6364	0.5567	0.8317	0.9474	0.9618	19	7.43742	2
0KD	0.145237	0.2025	0.972801	0.9225	0.891035	0.9	0	-0.000494525	0	0		0.5853	0.7355	0.8456	0.9577	0.7692	0.9225	13	7.10136	0
LZQ	0.143105	0.2025	0.880482	1	0.427494	0.9	0	-0.000494525	0	0.075		0.3043	0.588	0.4868	0.7997	1	1	10	4.70792	0
LI8	0.141397	0.36	0.696143	0.9134	0.93143	0.9	-0.05	-0.000494525	0	0		0.3131	0.5569	0.4327	0.6829	0.7059	0.9134	17	7.60886	1
61X	0.141367	1	0.547358	0.4055	0.960467	0.9	-0.05	-0.000494525	0	0		0.1743	0.3558	0.306	0.619	0.3182	0.4055	22	8.19028	1
8H1	0.141233	0.36	0.696143	0.9037	0.940626	0.9	-0.05	-0.000494525	0	0		0.3131	0.5569	0.4327	0.6829	0.7143	0.9037	21	7.76269	1
O90	0.141117	1	0.5	0.4453	0.956219	0.9	-0.05	-0.000494525	0	0		0.1748	0.3414	0.289	0.6	0.3529	0.4453	17	8.08379	1
8I1	0.140528	0.36	0.696143	0.9037	0.937167	0.9	-0.05	-0.000494525	0	0		0.3131	0.5569	0.4327	0.6829	0.7143	0.9037	21	7.70239	1
B3U	0.140157	0.6241	0.802343	1	0.312095	0.9	0	-0.000494525	0	0		0.3455	0.7083	0.3639	0.7401	1	1	9	4.20966	0
GPA	0.138872	0.6241	0.802343	1	0.309245	0.9	0	-0.000494525	0	0		0.3455	0.7083	0.3639	0.7401	1	1	9	4.19635	0
4FI	0.136172	0.2025	0.91052	1	0.82358	0.9	0	-0.000494525	0	0		0.5482	0.8168	0.5763	0.832	1	1	14	6.54079	0
SJJ	0.13503	0.2025	0.972801	0.9312	0.820887	0.9	0	-0.000494525	0	0		0.5853	0.7355	0.8456	0.9577	0.8182	0.9312	11	6.52237	0
BNS	0.134253	1	0.547358	0.2078	0.339439	0.9	0	-0.000494525	0.1	0		0.1743	0.3558	0.306	0.619	0.1429	0.2078	7	4.33421	0
MB3	0.132982	0.2025	0.727703	0.8806	0.286644	0.9	0	-0.000494525	0.1	0		0.0265	0.1356	0.188	0.6983	0.8333	0.8806	6	4.08826	0
MH4	0.131706	0.36	0.696143	0.8808	0.917124	0.9	-0.05	-0.000494525	0	0		0.3131	0.5569	0.4327	0.6829	0.6875	0.8808	16	7.4039	1
UN6	0.130835	0.2025	0.880482	0.9721	0.841908	0.9	0	-0.000494525	0	0		0.3043	0.588	0.4868	0.7997	0.9444	0.9721	18	6.6725	0
MP7	0.130803	0.36	0.696143	0.85	0.945646	0.9	-0.05	-0.000494525	0	0		0.3131	0.5569	0.4327	0.6829	0.68	0.85	25	7.85635	1
89P	0.126795	1	0.565619	0.4623	0.965805	0.9	-0.1	-0.000494525	0	0		0.1672	0.3722	0.2664	0.6264	0.2857	0.4623	21	8.34088	2
4D9	0.124973	0.2025	0.91052	1	0.756091	0.9	0	-0.000494525	0	0		0.5482	0.8168	0.5763	0.832	1	1	11	6.13137	0
0S8	0.124965	0.2025	0.910275	0.9426	0.802298	0.9	0	-0.000494525	0	0		0.3054	0.641	0.5567	0.8317	0.9167	0.9426	12	6.40072	0
4C0	0.122084	0.2025	0.91052	1	0.738679	0.9	0	-0.000494525	0	0		0.5482	0.8168	0.5763	0.832	1	1	11	6.03912	0
P47	0.121933	0.36	0.696143	0.9442	0.574872	0.9	0	-0.000494525	0	0		0.3131	0.5569	0.4327	0.6829	0.7273	0.9442	11	5.30176	0
AKE	0.121566	0.6241	0.96296	0.8434	0.377176	0.9	-0.05	-0.000494525	0	0		0.4674	0.7078	0.7536	0.9258	0.7143	0.8434	7	4.49845	1
3JZ	0.119161	0.2025	0.830335	0.8448	0.935963	0.9	-0.1	-0.000494525	0.1	0		0.2492	0.5951	0.5055	0.7588	0.75	0.8448	16	7.68212	2
UN7	0.119042	0.2025	0.880482	0.9721	0.766302	0.9	0	-0.000494525	0	0		0.3043	0.588	0.4868	0.7997	0.9444	0.9721	18	6.18755	0
JZI	0.1179	0.2025	0.917132	1	0.708326	0.9	0	-0.000494525	0	0		0.5482	0.818	0.5812	0.8404	1	1	12	5.88727	0
P27	0.116457	0.2025	0.880482	0.9623	0.919269	0.9	-0.1	-0.000494525	0	0.075		0.3043	0.588	0.4868	0.7997	0.8889	0.9623	18	7.43245	2
4GE	0.11514	0.2025	0.91052	1	0.696835	0.9	0	-0.000494525	0	0		0.5482	0.8168	0.5763	0.832	1	1	12	5.83227	0
X2L	0.112865	0.2025	0.909455	0.9574	0.714356	0.9	0	-0.000494525	0	0		0.2024	0.5999	0.5464	0.8307	0.8333	0.9574	12	5.91664	0
X2K	0.11111	0.2025	0.909455	0.9574	0.703298	0.9	0	-0.000494525	0	0		0.2024	0.5999	0.5464	0.8307	0.8333	0.9574	12	5.86305	0
JMZ	0.110177	0.36	0.696143	0.8781	0.55879	0.9	0	-0.000494525	0	0		0.3131	0.5569	0.4327	0.6829	0.7273	0.8781	11	5.23625	0
643	0.108885	1	0.475021	0.507	0.965986	0.9	-0.1	-0.000494525	0	0		0.1669	0.3734	0.2536	0.59	0.2857	0.507	14	8.34639	2
10N	0.108832	0.2025	0.867841	0.736	0.939163	0.9	0	-0.000494525	0	0		0.3002	0.619	0.5631	0.7882	0.75	0.736	16	7.73678	0
ZRK	0.108649	0.2025	0.972801	0.914	0.673537	0.9	0	-0.000494525	0	0		0.58	0.7268	0.8456	0.9577	0.7778	0.914	9	5.72422	0
XY3	0.107801	0.2025	0.965776	0.9459	0.950782	0.9	-0.05	-0.000494525	0	0		0.264	0.51	0.7782	0.934	0.8696	0.9459	23	7.96102	1
TSK	0.106481	0.2025	0.972801	0.957	0.925183	0.9	-0.05	-0.000494525	0	0		0.58	0.7268	0.8456	0.9577	0.875	0.957	16	7.51494	1
4D7	0.105682	0.2025	0.91052	1	0.639842	0.9	0	-0.000494525	0	0		0.5482	0.8168	0.5763	0.832	1	1	10	5.57468	0
0S7	0.105551	0.2025	0.910275	0.9426	0.678146	0.9	0	-0.000494525	0	0		0.3054	0.641	0.5567	0.8317	0.9167	0.9426	12	5.74526	0
965	0.105381	1	0.667078	0.3655	0.952347	0.9	-0.1	-0.00359724	0	0		0.1784	0.3558	0.3308	0.6695	0.3077	0.3655	26	7.99499	2
4F8	0.104887	0.2025	0.91052	1	0.635046	0.9	0	-0.000494525	0	0		0.5482	0.8168	0.5763	0.832	1	1	12	5.55393	0
1BR	0.104567	0.2025	0.945474	0.9409	0.956406	0.9	-0.05	-0.000494525	0	0		0.3002	0.619	0.6682	0.8853	0.8571	0.9409	14	8.08827	1
JZG	0.100716	0.81	0.424824	1	0.649701	0.9	-0.1	-0.000494525	0	0		0.406	0.5705	0.3898	0.5697	1	1	8	5.61772	2
0PF	0.100694	0.2025	0.945474	0.9442	0.929263	0.9	-0.05	-0.000494525	0	0		0.3002	0.619	0.6682	0.8853	0.9091	0.9442	11	7.57542	1
1BQ	0.100234	0.2025	0.867841	0.7249	0.878547	0.9	0	-0.000494525	0	0		0.3002	0.619	0.5631	0.7882	0.7143	0.7249	14	6.97874	0
IQ6	0.0991344	0.2025	0.972801	0.9426	0.895358	0.9	-0.05	-0.000494525	0	0		0.5853	0.7355	0.8456	0.9577	0.8462	0.9426	13	7.14667	1
LO2	0.0978535	1	0.442752	0.397	0.937752	0.9	-0.05	-0.000494525	0	0		0.1752	0.3402	0.2871	0.577	0.3043	0.397	23	7.71236	1
G58	0.0958079	1	0.667078	0.3456	0.946091	0.9	-0.1	-0.000494525	0	0		0.1739	0.3538	0.3308	0.6695	0.3333	0.3456	21	7.86503	2
635	0.0938502	1	0.495	0.4506	0.96813	0.9	-0.1	-0.000494525	0	0		0.1648	0.3653	0.2562	0.598	0.2632	0.4506	19	8.41371	2
4FY	0.090892	0.2025	0.91052	1	0.550713	0.9	0	-0.000494525	0	0		0.5482	0.8168	0.5763	0.832	1	1	11	5.20355	0
FRJ	0.0908651	0.2025	0.880482	0.4595	0.899976	0.9	-0.15	-0.000494525	0.1	0.075		0.306	0.5887	0.4868	0.7997	0.4	0.4595	10	7.19695	3
4G5	0.0889706	0.2025	0.91052	1	0.539134	0.9	0	-0.000494525	0	0		0.5482	0.8168	0.5763	0.832	1	1	10	5.15686	0
OLF	0.0878995	1	0.593391	0.366	0.963836	0.9	-0.1	-0.000494525	0	0		0.1555	0.3402	0.2741	0.6378	0.1	0.366	20	8.28285	2
4G2	0.0841934	0.2025	0.91052	0.9295	0.549054	0.9	0	-0.000494525	0	0		0.5482	0.8168	0.5763	0.832	0.9167	0.9295	12	5.19685	0
Z70	0.0776961	0.6241	0.802343	1	0.1735	0.9	0	-0.000494525	0	0		0.3455	0.7083	0.3639	0.7401	1	1	13	3.43897	0
0YH	0.0666909	0.2025	0.830335	0.8256	0.937958	0.9	-0.05	-0.000494525	0	0		0.2492	0.5951	0.5055	0.7588	0.7647	0.8256	17	7.71589	1
OMM	0.0651641	1	0.593391	0.32	0.96935	0.9	-0.1	-0.000494525	0	0		0.1555	0.3402	0.2741	0.6378	0.1	0.32	20	8.45401	2
KAO	0.0647661	0.2025	0.869438	0.7831	0.928876	0.9	-0.05	-0.000494525	0	0		0.3002	0.619	0.5803	0.7896	0.7647	0.7831	17	7.56955	1
OOK	0.0643315	1	0.593391	0.32	0.964478	0.9	-0.1	-0.000494525	0	0		0.1555	0.3402	0.2741	0.6378	0.0952	0.32	21	8.30144	2
K9Y	0.0612252	0.2025	0.867841	0.8341	0.846846	0.9	-0.05	-0.000494525	0	0		0.3002	0.619	0.5631	0.7882	0.7895	0.8341	19	6.71007	1
HBM	0.0586503	0.2025	0.972801	0.9419	0.953007	0.9	-0.1	-0.000494525	0	0		0.58	0.7268	0.8456	0.9577	0.8125	0.9419	16	8.00963	2
LX2	0.0569797	1	0.442752	0.4129	0.957109	0.9	-0.1	-0.000494525	0	0		0.1752	0.3402	0.2871	0.577	0.2692	0.4129	26	8.10525	2
KDH	0.0525297	0.2025	0.915676	0.9247	0.343609	0.9	-0.1	-0.000494525	0.1	0		0.5482	0.8168	0.5817	0.8385	0.9	0.9247	10	4.35275	2
512	0.049381	0.2025	0.880482	1	0.310813	0.9	0	-0.000494525	0	0		0.3043	0.588	0.4868	0.7997	1	1	12	4.20368	0
OOF	0.0471993	1	0.593391	0.2858	0.967647	0.9	-0.1	-0.000494525	0	0		0.1555	0.3402	0.2741	0.6378	0.1053	0.2858	19	8.39816	2
F32	0.0463837	0.2025	0.880482	1	0.915313	0.9	-0.1	-0.000494525	0	0		0.3043	0.588	0.4868	0.7997	1	1	15	7.3803	2
B91	0.042821	0.2025	0.965776	0.9413	0.86501	0.9	-0.1	-0.000494525	0	0		0.264	0.51	0.7782	0.934	0.8077	0.9413	26	6.85754	2
4B3	0.0393966	0.2025	0.880482	0.9686	0.900032	0.9	-0.1	-0.000494525	0	0		0.3043	0.588	0.4868	0.7997	0.9375	0.9686	16	7.19758	2
335	0.0382712	0.2025	0.880482	0.9344	0.925468	0.9	-0.1	-0.000494525	0	0		0.3043	0.588	0.4868	0.7997	0.8421	0.9344	19	7.51907	2
588	0.032897	0.2025	0.880482	1	0.831267	0.9	-0.1	-0.000494525	0	0		0.3043	0.588	0.4868	0.7997	1	1	15	6.59463	2
GIA	0.0272702	0.2025	0.917132	0.9605	0.17294	0.9	0	-0.000494525	0	0		0.5482	0.818	0.5812	0.8404	0.8333	0.9605	12	3.43507	0
KRG	0.0249787	0.2025	0.625275	0.7289	0.306674	0.9	0	-0.000494525	0	0		0.0273	0.1369	0.188	0.6512	0.4286	0.7289	14	4.18429	0
418	0.0241041	0.2025	0.880482	0.9721	0.798756	0.9	-0.1	-0.000494525	0	0		0.3043	0.588	0.4868	0.7997	0.9444	0.9721	18	6.37854	2
UN5	0.0232996	0.2025	0.880482	0.9721	0.793599	0.9	-0.1	-0.000494525	0	0		0.3043	0.588	0.4868	0.7997	0.9444	0.9721	18	6.34676	2
527	0.0214952	0.2025	0.880482	0.8227	0.924046	0.9	-0.1	-0.000494525	0	0		0.3043	0.588	0.4868	0.7997	0.7895	0.8227	19	7.49864	2
T2B	0.0206873	0.2025	0.959844	0.9163	0.444082	0.9	-0.05	-0.000494525	0	0		0.705	0.914	0.7087	0.9174	0.875	0.9163	16	4.77539	1
941	0.000140897	0.2025	0.880482	0.9686	0.647468	0.9	-0.1	-0.000494525	0	0		0.3043	0.588	0.4868	0.7997	0.9375	0.9686	16	5.60793	2
429	0	0.2025	0.880482	0.9686	0.625283	0.9	-0.1	-0.000494525	0	0		0.3043	0.588	0.4868	0.7997	0.9412	0.9686	17	5.51203	2
515	0	0.2025	0.880482	0.8902	0.937581	0.9	-0.15	-0.000494525	0	0		0.3043	0.588	0.4868	0.7997	0.8571	0.8902	21	7.70944	3
902	0	0.2025	0.880482	0.855	0.862943	0.9	-0.15	-0.000494525	0	0		0.3043	0.588	0.4868	0.7997	0.8182	0.855	22	6.83995	3
INX	0	0.2025	0.880482	1	0.799193	0.9	-0.15	-0.000494525	0	0		0.3043	0.588	0.4868	0.7997	1	1	15	6.38126	3
47X	-1	None	None	None	None	None	None	None	None	None		None	None	None	None	None	None	8	6.6738	0
RW1	-1	None	None	None	None	None	None	None	None	None		None	None	None	None	None	None	8	5.77437	0
SX8	-1	None	None	None	None	None	None	None	None	None		None	None	None	None	None	None	16	8.25756	0
L5G	-1	None	None	None	None	None	None	None	None	None		None	None	None	None	None	None	15	7.85649	0
IHX	-1	None	None	None	None	None	None	None	None	None		None	None	None	None	None	None	14	6.84932	0
MT3	-1	None	None	None	None	None	None	None	None	None		None	None	None	None	None	None	17	8.0998	1
319	-1	None	None	None	None	None	None	None	None	None		None	None	None	None	None	None	19	8.2612	0
LKG	-1	None	None	None	None	None	None	None	None	None		None	None	None	None	None	None	14	7.44253	0
1FN	-1	None	None	None	None	None	None	None	None	None		None	None	None	None	None	None	18	8.26567	1
DF6	-1	None	None	None	None	None	None	None	None	None		None	None	None	None	None	None	20	7.87747	1
YZ9	-1	None	None	None	None	None	None	None	None	None		None	None	None	None	None	None	10	5.63296	0
B2D	-1	None	None	None	None	None	None	None	None	None		None	None	None	None	None	None	14	7.66795	0
LDA	-1	None	None	None	None	None	None	None	None	None		None	None	None	None	None	None	4	3.40983	0
0JJ	-1	None	None	None	None	None	None	None	None	None		None	None	None	None	None	None	18	7.88213	0
ENO	-1	None	None	None	None	None	None	None	None	None		None	None	None	None	None	None	12	4.95983	0
VGH	-1	None	None	None	None	None	None	None	None	None		None	None	None	None	None	None	17	8.54007	1
AKG	-1	None	None	None	None	None	None	None	None	None		None	None	None	None	None	None	9	4.11359	0
ZZY	-1	None	None	None	None	None	None	None	None	None		None	None	None	None	None	None	14	6.54894	0
1DA	-1	None	None	None	None	None	None	None	None	None		None	None	None	None	None	None	16	6.76564	0
03X	-1	None	None	None	None	None	None	None	None	None		None	None	None	None	None	None	21	7.74036	2
DCF	-1	None	None	None	None	None	None	None	None	None		None	None	None	None	None	None	17	NaN	0
HDI	-1	None	None	None	None	None	None	None	None	None		None	None	None	None	None	None	10	6.02422	0
PGO	-1	None	None	None	None	None	None	None	None	None		None	None	None	None	None	None	14	4.11188	0
GBL	-1	None	None	None	None	None	None	None	None	None		None	None	None	None	None	None	34	3.72313	0
320	-1	None	None	None	None	None	None	None	None	None		None	None	None	None	None	None	17	8.12549	0
MT4	-1	None	None	None	None	None	None	None	None	None		None	None	None	None	None	None	23	7.90493	2
SIN	-1	None	None	None	None	None	None	None	None	None		None	None	None	None	None	None	4	3.71109	0
44	-1	None	None	None	None	None	None	None	None	None		None	None	None	None	None	None	22	7.864	2
353	-1	None	None	None	None	None	None	None	None	None		None	None	None	None	None	None	23	8.24765	2
AM7	-1	None	None	None	None	None	None	None	None	None		None	None	None	None	None	None	19	8.07189	2
L8V	-1	None	None	None	None	None	None	None	None	None		None	None	None	None	None	None	22	8.24445	1
OX5	-1	None	None	None	None	None	None	None	None	None		None	None	None	None	None	None	9	4.84269	0
10B	-1	None	None	None	None	None	None	None	None	None		None	None	None	None	None	None	14	6.84094	0
1ZB	-1	None	None	None	None	None	None	None	None	None		None	None	None	None	None	None	12	5.15146	0
0JK	-1	None	None	None	None	None	None	None	None	None		None	None	None	None	None	None	13	7.52536	0
0J3	-1	None	None	None	None	None	None	None	None	None		None	None	None	None	None	None	15	7.84235	1
88Z	-1	None	None	None	None	None	None	None	None	None		None	None	None	None	None	None	24	7.93887	2
W9Z	-1	None	None	None	None	None	None	None	None	None		None	None	None	None	None	None	16	7.49904	0
0JL	-1	None	None	None	None	None	None	None	None	None		None	None	None	None	None	None	18	7.70215	0
Q6W	-1	None	None	None	None	None	None	None	None	None		None	None	None	None	None	None	20	8.08883	1
CKK	-1	None	None	None	None	None	None	None	None	None		None	None	None	None	None	None	21	7.82545	1
0J8	-1	None	None	None	None	None	None	None	None	None		None	None	None	None	None	None	16	7.94514	1
1RU	-1	None	None	None	None	None	None	None	None	None		None	None	None	None	None	None	19	8.38234	1
1JC	-1	None	None	None	None	None	None	None	None	None		None	None	None	None	None	None	20	7.93705	2
0Y3	-1	None	None	None	None	None	None	None	None	None		None	None	None	None	None	None	19	8.25717	4
M61	-1	None	None	None	None	None	None	None	None	None		None	None	None	None	None	None	20	7.89553	2
