# Supplementary material for: Drug repurposing for aging research using model organisms
Source: Aging Cell. 2017 Jun 16;16(5):1006–15. doi: 10.1111/acel.12626 (PMC5595691; doi:10.1111/acel.12626)
Supplement: Supplementary file 6 — Table S4 Table of full C. elegans ranking including individual scores. [file ACEL-16-1006-s006.xls]

## Sheet: Sheet1
Drug (HetCode)	C. elegans Score	Ageing Implication	Domain conservation	Binding site conservation	Binding affinity	Bio-availability	Lipinski Loss	Promiscuity Loss	Purchasability Bonus	Drug approval Bonus		C. elegans global identity	C. elegans global similarity	C. elegans domain identity	C. elegans domain similarity	C. elegans binding site identity	C. elegans binding site similarity	Number of amino acid interactions	Max RF-score	Number Ro5 violations	Burns Bioavailability Prediction Score
STI	1	1	0.959612	0.9856	0.880356	0.969253	0	-0.00359724	0.1	0.1		0.6154	0.8467	0.7109	0.9168	0.9091	0.9856	22	6.9958	0	11.2442
NIL	0.909325	1	0.951846	0.9561	0.933379	0.954361	-0.1	-0.00133857	0.1	0.1		0.5889	0.8464	0.6734	0.8984	0.8333	0.9561	22	7.63979	2	10.3115
GVP	0.857625	1	0.946899	0.9509	0.932606	0.813505	0	-0.000494525	0.1	0.075		0.4926	0.7546	0.6727	0.8881	0.7778	0.9509	18	7.62742	0	6.67926
BAX	0.722501	1	0.921796	0.918	0.920392	0.7357	-0.05	-0.000494525	0.1	0.1		0.6154	0.8467	0.6154	0.8467	0.8182	0.918	22	7.44769	1	5.5896
X6K	0.706392	1	0.944852	1	0.931316	0.689679	0	-0.000494525	0.1	0		0.3129	0.6574	0.6678	0.8841	1	1	11	7.60708	0	5.02632
BMU	0.705849	1	0.959612	0.9535	0.852081	0.68152	0	-0.000494525	0.1	0.075		0.6154	0.8467	0.7109	0.9168	0.875	0.9535	16	6.75102	0	4.93012
DG7	0.686014	1	0.959612	0.9422	0.939193	0.86733	-0.05	-0.000494525	0	0		0.6154	0.8467	0.7109	0.9168	0.9286	0.9422	14	7.73731	1	7.63469
JBI	0.676772	1	0.968901	0.9967	0.91022	0.827376	-0.05	-0.000494525	0	0		0.4542	0.6004	0.803	0.9439	0.9333	0.9967	15	7.31632	1	6.90348
TAK	0.655391	1	0.965477	0.9228	0.899981	0.599734	0	-0.000494525	0.1	0.075		0.5054	0.7149	0.764	0.9331	0.9091	0.9228	11	7.19701	0	3.99701
9HP	0.633409	1	0.968901	1	0.875636	0.65877	0	-0.000494525	0	0.075		0.4542	0.6004	0.803	0.9439	1	1	14	6.95174	0	4.66599
GK3	0.598509	1	0.959612	0.8844	0.871164	0.776373	-0.05	-0.000494525	0	0.075		0.6121	0.8394	0.7109	0.9168	0.7857	0.8844	14	6.91129	1	6.13025
BI5	0.596182	1	0.959612	0.8705	0.789373	0.639489	0	-0.000494525	0.1	0.075		0.6154	0.8467	0.7109	0.9168	0.75	0.8705	12	6.32115	0	4.4457
JNF	0.595832	1	0.968901	1	0.873037	0.498088	0	-0.000494525	0.1	0.075		0.4542	0.6004	0.803	0.9439	1	1	11	6.92809	0	2.82767
D94	0.574739	1	0.870005	0.8342	0.902296	0.954776	-0.05	-0.000494525	0	0		0.204	0.5223	0.4601	0.7901	0.75	0.8342	20	7.223	1	10.3333
YI0	0.562339	0.9801	0.966818	0.915	0.878191	0.739189	0	-0.000494525	0	0		0.7363	0.8926	0.7622	0.9372	0.8571	0.915	14	6.97541	0	5.6341
EBI	0.561337	1	0.86553	0.8186	0.929959	0.700916	0	-0.000494525	0.1	0		0.1976	0.4971	0.4585	0.7862	0.8235	0.8186	17	7.58606	0	5.16036
IXM	0.554086	1	0.969705	0.9651	0.796356	0.510446	0	-0.00133857	0.1	0.075		0.7363	0.9266	0.8054	0.9466	0.9091	0.9651	12	6.36367	0	2.97516
BZ8	0.551199	0.9801	0.966818	0.915	0.888516	0.716137	0	-0.000494525	0	0		0.7363	0.8926	0.7622	0.9372	0.8571	0.915	14	7.07568	0	5.34523
Z85	0.544083	1	0.959612	0.9535	0.934264	0.69554	-0.05	-0.000494525	0	0		0.6154	0.8467	0.7109	0.9168	0.8824	0.9535	17	7.65411	1	5.096
01P	0.535265	1	0.870005	0.9555	0.944675	0.682237	0	-0.000494525	0	0		0.204	0.5223	0.4601	0.7901	0.7857	0.9555	14	7.83761	0	4.93855
47X	0.531811	0.81	0.852959	0.9291	0.842082	0.799762	0	-0.000494525	0.1	0		0.3333	0.7777	0.3276	0.7758	0.75	0.9291	8	6.6738	0	6.4683
GK1	0.530682	1	0.916369	0.7977	0.800662	0.864854	-0.05	-0.000494525	0	0.075		0.6121	0.8394	0.6121	0.8394	0.6667	0.7977	9	6.39044	1	7.58472
LW4	0.528782	0.6241	0.960304	0.9134	0.945769	0.829142	0	-0.000494525	0.1	0		0.6555	0.8749	0.7432	0.9186	0.8125	0.9134	16	7.85874	0	6.93293
351	0.525982	1	0.863185	0.8593	0.963682	0.87644	-0.1	-0.000494525	0	0		0.1992	0.5173	0.4473	0.7842	0.8235	0.8593	17	8.27846	2	7.82525
19B	0.524067	1	0.916369	0.9075	0.971773	0.710976	-0.05	-0.000494525	0	0		0.6121	0.8394	0.6121	0.8394	0.7895	0.9075	19	8.53884	1	5.28208
SYY	0.523862	1	0.968901	1	0.84084	0.520881	0	-0.000494525	0.1	0		0.4542	0.6004	0.803	0.9439	1	1	12	6.66449	0	3.09802
VX6	0.517422	0.7921	0.937203	1	0.932088	0.603975	0	-0.000494525	0.1	0		0.4886	0.7174	0.6298	0.8703	1	1	11	7.61922	0	4.04472
ZS4	0.516315	1	0.759328	0.8872	0.945721	0.654219	0	-0.000494525	0.1	0		0.2335	0.6173	0.3446	0.7149	0.8235	0.8872	17	7.85781	0	4.61374
G6A	0.513375	1	0.959612	0.9157	0.939831	0.531419	0	-0.000494525	0	0.075		0.6121	0.8394	0.7109	0.9168	0.875	0.9157	16	7.74855	0	3.22076
BSM	0.50105	0.9801	0.966818	0.9256	0.944759	0.394079	0	-0.000494525	0.1	0.075		0.7363	0.8926	0.7622	0.9372	0.875	0.9256	16	7.83923	0	1.43841
PGJ	0.490069	1	0.95996	0.886	0.915554	0.533663	0	-0.000494525	0	0.075		0.6154	0.8474	0.7109	0.9177	0.75	0.886	16	7.38341	0	3.24675
FMJ	0.489627	1	0.959612	0.8058	0.790412	0.638297	0	-0.000494525	0.1	0		0.6154	0.8467	0.7109	0.9168	0.6667	0.8058	9	6.32741	0	4.43217
6QM	0.489565	0.9801	0.966818	0.915	0.891738	0.633833	0	-0.000494525	0	0		0.7363	0.8926	0.7622	0.9372	0.8667	0.915	15	7.10862	0	4.38154
I47	0.488869	1	0.916369	0.8031	0.933165	0.457756	0	-0.000494525	0.1	0.075		0.6121	0.8394	0.6121	0.8394	0.5833	0.8031	12	7.63635	0	2.32667
984	0.480271	1	0.968901	0.9948	0.959231	0.49295	-0.05	-0.000494525	0	0.075		0.4542	0.6004	0.803	0.9439	0.8947	0.9948	19	8.15821	1	2.76563
0OM	0.479444	1	0.916369	0.8093	0.639162	0.801536	0	-0.000494525	0.1	0		0.6095	0.8394	0.6095	0.8394	0.6667	0.8093	9	5.57173	0	6.49498
CT5	0.477878	0.9801	0.966818	0.9961	0.950633	0.339041	0	-0.00133857	0.1	0.075		0.7363	0.8926	0.7622	0.9372	0.9167	0.9961	16	7.95785	0	0.49242
Z84	0.467241	1	0.959612	0.9157	0.939865	0.626893	-0.05	-0.000494525	0	0		0.6154	0.8467	0.7109	0.9168	0.875	0.9157	16	7.74914	1	4.303
SB4	0.460416	1	0.959612	0.8705	0.918317	0.373812	0	-0.00133857	0.1	0.075		0.6121	0.8401	0.7109	0.9168	0.7692	0.8705	15	7.41969	0	1.11623
3IP	0.460023	1	0.916369	0.8093	0.589715	0.652845	0	-0.000494525	0.1	0.075		0.6121	0.8394	0.6121	0.8394	0.6667	0.8093	9	5.36279	0	4.59801
J67	0.454002	1	0.968901	0.9967	0.868821	0.452308	0	-0.000494525	0	0.075		0.4542	0.6004	0.803	0.9439	0.9333	0.9967	15	6.89057	0	2.25611
12C	0.447415	0.5625	0.884831	0.8698	0.940766	0.670092	0	-0.000494525	0.1	0.075		0.3006	0.6268	0.4796	0.8039	0.875	0.8698	16	7.76519	0	4.79676
RW1	0.441417	0.81	0.852959	0.8558	0.684465	0.844845	0	-0.000494525	0.1	0		0.3333	0.7777	0.3276	0.7758	0.5	0.8558	8	5.77437	0	7.20532
SX8	0.434483	0.6241	0.85346	0.5814	0.962944	0.87181	0	-0.000494525	0.1	0.075		0.1331	0.4091	0.41	0.7762	0.5625	0.5814	16	8.25756	0	7.72704
RW4	0.432999	1	0.759328	0.8579	0.9233	0.886993	-0.1	-0.000494525	0	0		0.2327	0.6177	0.3446	0.7149	0.7222	0.8579	18	7.48805	2	8.06096
GK4	0.432983	1	0.959612	0.8876	0.857042	0.491074	0	-0.000494525	0	0.075		0.6154	0.8467	0.7109	0.9168	0.8462	0.8876	13	6.79094	0	2.74287
P41	0.430605	1	0.959612	0.9349	0.874908	0.51738	-0.05	-0.000494525	0	0.075		0.6121	0.8394	0.7109	0.9168	0.8571	0.9349	28	6.94507	1	3.05696
JNO	0.430107	1	0.968901	1	0.892743	0.41111	0	-0.000494525	0	0.075		0.4542	0.6004	0.803	0.9439	1	1	10	7.11907	0	1.69181
CXZ	0.429072	0.9801	0.966818	0.915	0.905863	0.324117	0	-0.000494525	0.1	0.075		0.7363	0.8926	0.7622	0.9372	0.8571	0.915	14	7.26413	0	0.186716
J88	0.428889	1	0.968901	1	0.923905	0.395883	0	-0.000494525	0	0.075		0.4542	0.6004	0.803	0.9439	1	1	14	7.49663	0	1.46593
CFK	0.424213	1	0.967579	1	0.586061	0.572615	0	-0.000494525	0.1	0		0.4827	0.6392	0.7962	0.9396	1	1	12	5.34771	0	3.69143
WBT	0.423118	1	0.959612	0.9037	0.958051	0.419599	0	-0.000494525	0	0.075		0.6121	0.8394	0.7109	0.9168	0.8667	0.9037	15	8.12845	0	1.81319
1PP	0.418089	1	0.959612	0.9276	0.967204	0.428116	-0.05	-0.000494525	0.1	0		0.6121	0.8394	0.7109	0.9168	0.7857	0.9276	14	8.38412	1	1.93206
CQW	0.41779	1	0.926218	0.9785	0.807833	0.332291	0	-0.000494525	0.1	0.075		0.4802	0.7544	0.5872	0.853	0.875	0.9785	16	6.43599	0	0.357581
L5G	0.413729	0.6241	0.85346	0.4817	0.945653	0.985957	0	-0.000494525	0.1	0.075		0.1331	0.4091	0.41	0.7762	0.5333	0.4817	15	7.85649	0	13.0557
738	0.413049	1	0.968901	0.9953	0.812927	0.304286	0	-0.000494525	0.1	0.075		0.4542	0.6004	0.803	0.9439	0.9091	0.9953	11	6.46914	0	-0.270054
1M8	0.410355	1	0.959612	0.886	0.934174	0.580232	-0.05	-0.000494525	0	0		0.6154	0.8467	0.7109	0.9168	0.7647	0.886	17	7.65266	1	3.77743
P36	0.405549	1	0.959612	0.8481	0.886465	0.424208	0	-0.000494525	0.1	0		0.6121	0.8394	0.7109	0.9168	0.6923	0.8481	13	7.05513	0	1.87787
1N1	0.405357	1	0.921796	0.8177	0.954515	0.290429	0	-0.00359724	0.1	0.1		0.6154	0.8467	0.6154	0.8467	0.6	0.8177	18	8.04382	0	-0.635204
ALH	0.400963	1	0.964974	0.9701	0.774807	0.31222	0	-0.000494525	0.1	0.075		0.7363	0.9266	0.7456	0.9316	0.8571	0.9701	14	6.23566	0	-0.0792691
P78	0.391359	1	0.95996	0.938	0.950396	0.516319	-0.05	-0.000494525	0	0		0.6154	0.8474	0.7109	0.9177	0.8462	0.938	13	7.9528	1	3.04448
537	0.38857	1	0.968901	1	0.789874	0.280812	0	-0.00133857	0.1	0.075		0.4827	0.6392	0.803	0.9439	1	1	11	6.32417	0	-0.918491
1AM	0.388369	0.5625	0.884831	0.8393	0.939741	0.990578	0	-0.000494525	0	0		0.3105	0.6274	0.4796	0.8039	0.7778	0.8393	18	7.74696	0	13.9668
B2X	0.388225	0.9801	0.966818	0.9233	0.946336	0.469498	0	-0.000494525	0	0		0.7363	0.8926	0.7622	0.9372	0.9231	0.9233	13	7.86985	0	2.47615
WOE	0.385292	0.9801	0.966818	0.9079	0.775911	0.577939	0	-0.000494525	0	0		0.7363	0.8926	0.7622	0.9372	0.9091	0.9079	11	6.24199	0	3.75156
JNK	0.378272	1	0.968901	0.9942	0.922051	0.285711	-0.05	-0.000494525	0.1	0.075		0.4542	0.6004	0.803	0.9439	0.875	0.9942	16	7.47054	1	-0.77069
09H	0.376659	0.5625	0.884831	0.8365	0.923849	0.980545	0	-0.000494525	0	0		0.3105	0.6274	0.4796	0.8039	0.8	0.8365	15	7.49583	0	12.3068
RW3	0.376411	1	0.760605	0.8217	0.917198	0.831949	-0.1	-0.000494525	0	0		0.231	0.616	0.3394	0.7156	0.7222	0.8217	18	7.40487	2	6.98022
GK6	0.373368	1	0.916369	0.9395	0.960242	0.452235	0	-0.000494525	0	0		0.6121	0.8394	0.6121	0.8394	0.7895	0.9395	19	8.18438	0	2.25516
33A	0.371678	1	0.968901	0.8691	0.832074	0.49549	-0.05	-0.000494525	0	0.075		0.4542	0.6004	0.803	0.9439	0.8667	0.8691	15	6.60039	1	2.79635
1AO	0.369389	0.5625	0.884831	0.857	0.912977	0.949821	0	-0.000494525	0	0		0.3006	0.6268	0.4796	0.8039	0.8125	0.857	16	7.35054	0	10.0845
LGW	0.367236	1	0.870005	0.8191	0.93356	0.552749	0	-0.000494525	0	0		0.204	0.5223	0.4601	0.7901	0.7368	0.8191	19	7.64271	0	3.46594
P01	0.366176	1	0.968262	1	0.893835	0.221464	0	-0.000494525	0.1	0.075		0.5512	0.7968	0.8179	0.9418	1	1	14	7.13053	0	-4.07979
JK3	0.360655	1	0.968901	1	0.85279	0.346315	0	-0.000494525	0	0.075		0.4542	0.6004	0.803	0.9439	1	1	15	6.75665	0	0.632051
8PR	0.357957	0.6241	0.968354	1	0.908486	0.288596	0	-0.000494525	0.1	0.1		0.6185	0.8527	0.7989	0.9421	1	1	21	7.29529	0	-0.687101
46C	0.357538	1	0.968901	0.9849	0.947209	0.451417	-0.05	-0.000494525	0	0		0.4542	0.6004	0.803	0.9439	0.9375	0.9849	16	7.88719	1	2.24449
3NE	0.355065	1	0.96224	0.9256	0.843823	0.473102	0	-0.000494525	0	0		0.6154	0.8467	0.7179	0.9238	0.8333	0.9256	12	6.68696	0	2.52138
BZ9	0.35343	1	0.968901	0.9971	0.895666	0.466805	-0.05	-0.000494525	0	0		0.4542	0.6004	0.803	0.9439	0.9412	0.9971	17	7.14997	1	2.44217
P7B	0.353138	1	0.922299	0.9419	0.947035	0.490618	-0.05	-0.000494525	0	0		0.6154	0.8474	0.6154	0.8474	0.8125	0.9419	16	7.8837	1	2.73733
P37	0.352814	1	0.959612	0.9137	0.939952	0.216355	0	-0.000494525	0.1	0.075		0.6121	0.8394	0.7109	0.9168	0.8333	0.9137	18	7.75069	0	-4.70622
48	0.35233	1	0.959612	0.889	0.929531	0.507989	-0.05	-0.000494525	0	0		0.6154	0.8467	0.7109	0.9168	0.8	0.889	15	7.57951	1	2.94602
SNB	0.349823	1	0.968901	0.9953	0.80687	0.353832	0	-0.000494525	0	0.075		0.4542	0.6004	0.803	0.9439	0.9	0.9953	10	6.4298	0	0.770803
P79	0.344893	1	0.922299	0.9419	0.934424	0.425487	0	-0.000494525	0	0		0.6154	0.8474	0.6154	0.8474	0.8125	0.9419	16	7.65671	0	1.89566
H05	0.344546	0.9801	0.966818	1	0.797264	0.324355	0	-0.000494525	0.1	0		0.7363	0.8926	0.7622	0.9372	1	1	9	6.36928	0	0.191806
52P	0.340667	1	0.959612	0.8837	0.943484	0.270174	-0.05	-0.000494525	0.1	0.075		0.6154	0.8467	0.7109	0.9168	0.7368	0.8837	19	7.81505	1	-1.2691
I45	0.338421	1	0.959612	0.8692	0.940789	0.208887	0	-0.000494525	0.1	0.075		0.6121	0.8394	0.7109	0.9168	0.6875	0.8692	16	7.76562	0	-6.09993
21B	0.336837	0.7921	0.948972	0.955	0.870925	0.219662	0	-0.000494525	0.1	0.1		0.4939	0.7692	0.6531	0.8923	0.9167	0.955	12	6.90916	0	-4.28239
NAR	0.333683	1	0.959612	0.8447	0.78908	0.248864	0	-0.000494525	0.1	0.075		0.6095	0.8394	0.7109	0.9168	0.7	0.8447	10	6.31939	0	-2.14824
ZZQ	0.332448	1	0.760605	0.6953	0.923715	0.681554	0	-0.000494525	0	0		0.231	0.616	0.3394	0.7156	0.5385	0.6953	13	7.49392	0	4.93052
G93	0.330372	1	0.938601	0.9693	0.956492	0.265302	0	-0.000494525	0.1	0		0.4936	0.7573	0.6341	0.8727	0.85	0.9693	20	8.09032	0	-1.446
LGX	0.330147	1	0.870005	0.7495	0.917353	0.552749	0	-0.000494525	0	0		0.204	0.5223	0.4601	0.7901	0.5333	0.7495	15	7.40691	0	3.46594
FMY	0.328689	1	0.968901	1	0.926802	0.422263	-0.05	-0.000494525	0	0		0.4542	0.6004	0.803	0.9439	1	1	19	7.53857	1	1.85067
0OO	0.326223	1	0.959612	0.8058	0.690025	0.42491	0	-0.000494525	0.1	0		0.6095	0.8394	0.7109	0.9168	0.6667	0.8058	9	5.80024	0	1.88765
XDK	0.325657	0.9801	0.966818	0.8849	0.295297	0.913336	0	-0.000494525	0.1	0		0.7363	0.8926	0.7622	0.9372	0.8889	0.8849	9	4.1302	0	8.74281
IHX	0.325195	0.6241	0.85346	0.5827	0.864047	0.934797	0	-0.000494525	0	0.075		0.1331	0.4091	0.41	0.7762	0.5	0.5827	14	6.84932	0	9.44968
73Q	0.32506	1	0.967579	1	0.509468	0.508274	0	-0.000494525	0	0.075		0.4827	0.6392	0.7962	0.9396	1	1	9	5.03788	0	2.94941
893	0.324946	1	0.967579	0.9233	0.817462	0.342931	0	-0.000494525	0	0.075		0.4827	0.6392	0.7962	0.9396	0.9231	0.9233	13	6.49924	0	0.567797
XM1	0.324152	1	0.927842	0.9535	0.929633	0.394734	0	-0.000494525	0	0		0.4802	0.7546	0.5872	0.8554	0.8421	0.9535	19	7.58107	0	1.44842
MSQ	0.323741	1	0.916369	0.8481	0.758708	0.422686	0	-0.000494525	0	0.075		0.6121	0.8394	0.6121	0.8394	0.6667	0.8481	12	6.14561	0	1.85659
D16	0.323306	0.7921	0.982014	1	0.932875	0.217452	0	-0.00948517	0.1	0.075		1	1	1	1	1	1	15	7.63172	0	-4.55702
880	0.320359	1	0.968901	0.9953	0.951717	0.376835	-0.1	-0.000494525	0	0.075		0.4542	0.6004	0.803	0.9439	0.9	0.9953	20	7.98119	2	1.16591
VHC	0.320357	0.9801	0.966818	0.9342	0.905283	0.400373	0	-0.000494525	0	0		0.7363	0.8926	0.7622	0.9372	0.9286	0.9342	14	7.25735	0	1.53371
34O	0.320039	0.2025	0.969705	0.9738	0.837501	0.908749	0	-0.000494525	0.1	0.075		0.6209	0.7819	0.8054	0.9466	0.9375	0.9738	16	6.63975	0	8.61224
Z87	0.319922	1	0.959612	0.955	0.891196	0.392323	0	-0.000494525	0	0		0.6154	0.8467	0.7109	0.9168	0.9167	0.955	12	7.10301	0	1.41144
DQO	0.319723	1	0.959612	0.9029	0.939992	0.362479	-0.05	-0.000494525	0	0.075		0.6121	0.8394	0.7109	0.9168	0.8125	0.9029	16	7.75139	1	0.924164
1RQ	0.319198	1	0.968901	0.9401	0.942634	0.488804	-0.1	-0.000494525	0	0		0.4542	0.6004	0.803	0.9439	0.875	0.9401	16	7.79923	2	2.71523
RRC	0.319006	1	0.964974	1	0.910874	0.249725	0	-0.000494525	0.1	0		0.7363	0.9266	0.7456	0.9316	1	1	14	7.32435	0	-2.10635
SB0	0.316618	1	0.959612	0.886	0.9194	0.277749	0	-0.000494525	0.1	0		0.6121	0.8394	0.7109	0.9168	0.75	0.886	16	7.43422	0	-1.01501
4BM	0.315077	0.81	0.940476	1	0.876569	0.210513	0	-0.000494525	0.1	0.075		0.4748	0.7384	0.619	0.876	1	1	18	6.96034	0	-5.71724
A25	0.313943	0.5625	0.884831	0.808	0.825638	0.721122	0	-0.000494525	0	0.075		0.3006	0.6268	0.4796	0.8039	0.7857	0.808	14	6.55502	0	5.40673
1R9	0.313893	1	0.959612	0.889	0.933179	0.457721	-0.05	-0.000494525	0	0		0.6121	0.8394	0.7109	0.9168	0.8	0.889	15	7.63658	1	2.32622
MT3	0.313167	0.6241	0.85346	0.7988	0.956884	0.893228	-0.05	-0.000494525	0	0		0.1324	0.4047	0.41	0.7762	0.6471	0.7988	17	8.0998	1	8.20899
YI5	0.3125	0.9801	0.966818	0.9008	0.802051	0.457184	0	-0.000494525	0	0		0.7363	0.8926	0.7622	0.9372	0.8333	0.9008	12	6.39916	0	2.3193
39	0.310057	1	0.760605	0.754	0.948617	0.432977	0	-0.000494525	0	0.075		0.231	0.616	0.3394	0.7156	0.6111	0.754	18	7.91569	0	1.99872
NCA	0.308819	1	0.877181	0.7953	0.316826	0.494578	0	-0.000494525	0.1	0.1		0.1567	0.3635	0.4242	0.7966	0.625	0.7953	8	4.2316	0	2.78534
PU7	0.307997	0.9801	0.966818	1	0.887495	0.277645	0	-0.000494525	0	0.075		0.7363	0.8926	0.7622	0.9372	1	1	12	7.0654	0	-1.01833
P7C	0.305757	1	0.922299	0.9483	0.960275	0.483706	-0.1	-0.000494525	0	0		0.6154	0.8474	0.6154	0.8474	0.8421	0.9483	19	8.18525	2	2.65284
43P	0.305635	0.9801	0.966818	0.915	0.82408	0.323482	0	-0.000494525	0	0.075		0.7363	0.8926	0.7622	0.9372	0.8571	0.915	14	6.54424	0	0.173053
932	0.304271	1	0.968901	1	0.906483	0.346997	0	-0.000494525	0	0		0.4542	0.6004	0.803	0.9439	1	1	12	7.27143	0	0.644875
MYU	0.303549	1	0.967579	1	0.787164	0.333547	-0.05	-0.000494525	0.1	0		0.4827	0.6392	0.7962	0.9396	1	1	16	6.30791	1	0.383079
IQO	0.302374	1	0.918938	0.9083	0.946383	0.383418	-0.1	-0.000494525	0.1	0		0.5	0.7551	0.5936	0.8428	0.8667	0.9083	15	7.87077	2	1.27204
MYR	0.302026	1	0.918039	0.9386	0.611882	0.243465	0	-0.00133857	0.1	0.075		0.2183	0.4307	0.5547	0.8416	0.7	0.9386	10	5.45523	0	-2.42779
X39	0.301983	1	0.938601	0.9509	0.937579	0.361468	0	-0.000494525	0	0		0.4926	0.7546	0.6341	0.8727	0.7778	0.9509	18	7.7094	0	0.906548
PLP	0.301941	1	0.915057	0.946	0.652936	0.266771	0	-0.0238406	0.1	0.075		0.4012	0.7512	0.5659	0.8377	0.9	0.946	17	5.63197	0	-1.39141
KSA	0.301806	0.81	0.940476	0.7581	0.959393	0.23536	0	-0.00359724	0.1	0.075		0.4772	0.7406	0.619	0.876	0.7647	0.7581	18	8.16236	0	-2.91609
84	0.298889	1	0.959612	0.8987	0.944303	0.398325	-0.1	-0.000494525	0	0.075		0.6121	0.8394	0.7109	0.9168	0.7778	0.8987	18	7.83053	2	1.50292
2CH	0.298127	1	0.959612	0.907	0.35902	0.395616	0	-0.000494525	0.1	0.075		0.6121	0.8394	0.7109	0.9168	0.75	0.907	8	4.42038	0	1.46188
PFP	0.297757	0.5625	0.884831	0.8272	0.683009	0.438301	0	-0.000494525	0.1	0.075		0.3006	0.6268	0.4796	0.8039	0.8571	0.8272	14	5.76764	0	2.07079
34I	0.29764	1	0.968901	1	0.883643	0.348222	0	-0.000494525	0	0		0.4542	0.6004	0.803	0.9439	1	1	14	7.02739	0	0.66776
BMI	0.297043	1	0.870005	0.6764	0.924574	0.409013	0	-0.000494525	0	0.075		0.204	0.5223	0.4601	0.7901	0.5714	0.6764	14	7.50618	0	1.66136
BXZ	0.295979	0.9801	0.966818	0.9008	0.726712	0.35704	0	-0.000494525	0	0.075		0.7363	0.8926	0.7622	0.9372	0.8333	0.9008	12	5.978	0	0.828432
P7A	0.295959	1	0.95996	0.9468	0.92842	0.410572	-0.05	-0.000494525	0	0		0.6154	0.8474	0.7109	0.9177	0.8667	0.9468	15	7.56267	1	1.68402
17G	0.295303	1	0.943641	1	0.909658	0.286348	-0.05	-0.000494525	0.1	0		0.3129	0.6574	0.6483	0.8818	1	1	11	7.30947	1	-0.752036
07S	0.29476	0.5625	0.884831	0.7312	0.893894	0.907594	0	-0.000494525	0	0		0.3105	0.6274	0.4796	0.8039	0.7273	0.7312	11	7.13114	0	8.58029
LIB	0.293069	1	0.95996	0.8698	0.945906	0.340038	-0.05	-0.000494525	0	0.075		0.6154	0.8474	0.7109	0.9177	0.7333	0.8698	15	7.86143	1	0.511891
LGV	0.290742	1	0.870005	0.8102	0.937228	0.440846	0	-0.000494525	0	0		0.1977	0.4974	0.4601	0.7901	0.7143	0.8102	21	7.70343	0	2.1049
LWH	0.290733	0.5625	0.821127	0.8904	0.913488	0.775197	0	-0.000494525	0	0		0.2821	0.6424	0.3617	0.7524	0.7222	0.8904	18	7.35699	0	6.11385
N4D	0.290512	1	0.959612	0.9037	0.927597	0.268527	0	-0.000494525	0	0.075		0.6154	0.8467	0.7109	0.9168	0.8571	0.9037	14	7.55034	0	-1.32761
J07	0.289861	1	0.968901	1	0.89579	0.248125	0	-0.000494525	0	0.075		0.4542	0.6004	0.803	0.9439	1	1	15	7.1513	0	-2.18474
319	0.289595	0.6241	0.85346	0.8408	0.963074	0.266836	0	-0.000494525	0.1	0.075		0.1324	0.4047	0.41	0.7762	0.6842	0.8408	19	8.2612	0	-1.38903
BET	0.288485	1	0.97691	1	0.377502	0.241278	0	-0.000494525	0.1	0.1		0.8385	0.9359	0.9118	0.9745	1	1	8	4.49984	0	-2.55042
4BC	0.288264	0.9801	0.966818	0.915	0.824705	0.298943	0	-0.000494525	0	0.075		0.7363	0.8926	0.7622	0.9372	0.8667	0.915	15	6.54856	0	-0.405591
CQU	0.288009	1	0.926218	0.9754	0.919238	0.257087	0	-0.000494525	0	0.075		0.4878	0.7563	0.5872	0.853	0.8667	0.9754	15	7.43204	0	-1.77351
3O0	0.287103	1	0.964974	0.9738	0.79146	0.319468	-0.05	-0.000494525	0.1	0		0.7363	0.9266	0.7456	0.9316	0.875	0.9738	16	6.33375	1	0.0853911
VHE	0.286612	0.9801	0.966818	0.9342	0.889283	0.36471	0	-0.000494525	0	0		0.7363	0.8926	0.7622	0.9372	0.9286	0.9342	14	7.08344	0	0.962743
DFW	0.284308	0.5625	0.884831	0.7581	0.755303	0.385286	0	-0.000494525	0.1	0.075		0.3105	0.6274	0.4796	0.8039	0.8182	0.7581	11	6.1271	0	1.30167
FLZ	0.284007	1	0.959612	0.8705	0.820704	0.414987	0	-0.000494525	0	0		0.6121	0.8394	0.7109	0.9168	0.7692	0.8705	13	6.52112	0	1.74762
RO6	0.283153	1	0.959612	0.8705	0.89105	0.381076	0	-0.000494525	0	0		0.6121	0.8394	0.7109	0.9168	0.75	0.8705	12	7.10151	0	1.23461
3FN	0.28239	1	0.959612	0.9029	0.907048	0.232708	0	-0.000494525	0.1	0		0.6154	0.8467	0.7109	0.9168	0.8235	0.9029	17	7.27812	0	-3.09929
LKG	0.282165	0.6241	0.85346	0.5522	0.920013	0.767403	0	-0.000494525	0	0.075		0.1331	0.4091	0.41	0.7762	0.5714	0.5522	14	7.44253	0	6.00646
Z86	0.281708	1	0.916369	0.9483	0.947107	0.464385	-0.1	-0.000494525	0	0		0.6095	0.8394	0.6095	0.8394	0.8333	0.9483	18	7.88513	2	2.41148
304	0.280938	1	0.959612	0.889	0.915975	0.264178	0	-0.000494525	0	0.075		0.6121	0.8394	0.7109	0.9168	0.8	0.889	15	7.38888	0	-1.4885
2GJ	0.280302	0.9801	0.966818	0.9256	0.934331	0.220623	0	-0.000494525	0.1	0		0.7363	0.8926	0.7622	0.9372	0.8824	0.9256	17	7.65521	0	-4.17217
I5S	0.277096	1	0.937438	0.9535	0.916819	0.247213	0	-0.000494525	0	0.075		0.4765	0.7517	0.6187	0.8707	0.8421	0.9535	19	7.39989	0	-2.2305
WTI	0.276364	0.5625	0.821127	0.8535	0.808743	0.554727	0	-0.000494525	0.1	0		0.2821	0.6424	0.3617	0.7524	0.5833	0.8535	12	6.44186	0	3.48849
PU1	0.276322	0.9801	0.966818	1	0.943706	0.225686	0	-0.000494525	0	0.075		0.7363	0.8926	0.7622	0.9372	1	1	15	7.81922	0	-3.66353
B4W	0.276245	0.5625	0.821127	0.9519	0.790015	0.796732	0	-0.000494525	0	0		0.2808	0.6439	0.3617	0.7524	0.75	0.9519	12	6.32502	0	6.42312
P2X	0.273446	1	0.944852	1	0.898784	0.204825	0	-0.000494525	0.1	0		0.3129	0.6574	0.6678	0.8841	1	1	12	7.18379	0	-7.48569
FU5	0.272696	0.9801	0.966818	0.9233	0.853298	0.365937	0	-0.000494525	0	0		0.7363	0.8926	0.7622	0.9372	0.9231	0.9233	13	6.76071	0	0.983782
P40	0.272073	1	0.959612	0.889	0.912464	0.253807	0	-0.000494525	0	0.075		0.6121	0.8394	0.7109	0.9168	0.8	0.889	15	7.3441	0	-1.91657
4I5	0.271961	1	0.945112	1	0.820853	0.222294	0	-0.000494525	0.1	0		0.2682	0.5848	0.6261	0.8846	1	1	12	6.52214	0	-3.99206
B96	0.271821	1	0.968139	0.9897	0.963146	0.217172	-0.1	-0.00359724	0.1	0.075		0.6154	0.8467	0.7955	0.9414	0.8889	0.9897	18	8.26324	2	-4.59413
1KO	0.271182	0.5625	0.884831	0.8272	0.865148	0.762724	0	-0.000494525	0	0		0.3006	0.6268	0.4796	0.8039	0.8571	0.8272	14	6.85872	0	5.94302
P5K	0.270998	1	0.922299	0.9419	0.944349	0.391888	-0.05	-0.000494525	0	0		0.6154	0.8474	0.6154	0.8474	0.8125	0.9419	16	7.83139	1	1.40475
4UB	0.270381	0.5625	0.884831	0.8488	0.831251	0.771347	0	-0.000494525	0	0		0.3006	0.6268	0.4796	0.8039	0.9167	0.8488	12	6.59452	0	6.06053
LHJ	0.26967	1	0.959612	0.882	0.949383	0.21177	0	-0.000494525	0.1	0		0.6121	0.8394	0.7109	0.9168	0.8235	0.882	17	7.93152	0	-5.45954
94M	0.268943	0.9801	0.966818	0.9342	0.872507	0.219374	0	-0.000494525	0.1	0		0.7363	0.8926	0.7622	0.9372	0.9286	0.9342	14	6.92331	0	-4.31633
ZYR	0.268053	0.5625	0.884831	0.7733	0.647494	0.375375	0	-0.000494525	0.1	0.075		0.3105	0.6274	0.4796	0.8039	0.875	0.7733	8	5.60804	0	1.14199
FTB	0.266877	0.36	0.913093	0.99	0.911805	0.311303	0	-0.000494525	0.1	0.075		0.5545	0.833	0.5657	0.8352	0.9333	0.99	15	7.33588	0	-0.100721
A17	0.266605	1	0.959612	0.8988	0.954382	0.294112	-0.05	-0.000494525	0	0.075		0.6121	0.8394	0.7109	0.9168	0.8125	0.8988	16	8.04076	1	-0.533687
1FN	0.265506	0.6241	0.85346	0.8408	0.963232	0.326858	-0.05	-0.000494525	0.1	0.075		0.1324	0.4047	0.41	0.7762	0.6667	0.8408	18	8.26567	1	0.244998
AFE	0.265037	1	0.954998	1	0.79177	0.285043	-0.05	-0.000494525	0.1	0		0.5487	0.7991	0.7367	0.9055	1	1	12	6.33563	1	-0.790406
PU3	0.264992	0.9801	0.966818	1	0.915737	0.219522	0	-0.000494525	0	0.075		0.7363	0.8926	0.7622	0.9372	1	1	12	7.38579	0	-4.29877
SB5	0.264763	1	0.959612	0.8312	0.854989	0.278985	0	-0.000494525	0	0.075		0.6121	0.8394	0.7109	0.9168	0.6429	0.8312	14	6.77428	0	-0.975663
PFQ	0.264375	0.5625	0.884831	0.7984	0.605833	0.373298	0	-0.000494525	0.1	0.075		0.3006	0.6268	0.4796	0.8039	0.8333	0.7984	12	5.42983	0	1.10771
GK5	0.263944	1	0.959612	0.9037	0.944591	0.231262	0	-0.000494525	0	0.075		0.6121	0.8394	0.7109	0.9168	0.8667	0.9037	15	7.83601	0	-3.20528
DF6	0.263401	0.6241	0.85346	0.773	0.946721	0.80528	-0.05	-0.000494525	0	0		0.1331	0.4091	0.41	0.7762	0.65	0.773	20	7.87747	1	6.55178
SB6	0.263368	1	0.959612	0.8447	0.834596	0.279172	0	-0.000494525	0	0.075		0.6121	0.8394	0.7109	0.9168	0.7273	0.8447	11	6.61856	0	-0.969757
YZ9	0.260515	0.81	0.855326	0.8847	0.653161	0.214839	0	-0.000494525	0.1	0.075		0.3333	0.7777	0.3333	0.7777	0.6	0.8847	10	5.63296	0	-4.92939
FSE	0.259744	0.4356	0.770476	0.8031	0.863392	0.366278	0	-0.000494525	0.1	0.075		0.3305	0.699	0.3503	0.7211	0.6667	0.8031	12	6.84375	0	0.989617
B2D	0.259443	0.6241	0.85346	0.5522	0.935109	0.945091	0	-0.000494525	0	0		0.1331	0.4091	0.41	0.7762	0.5714	0.5522	14	7.66795	0	9.86762
LDA	0.259262	1	0.982014	1	0.16936	0.509618	0	-0.000494525	0.1	0.075		1	1	1	1	1	1	4	3.40983	0	2.96535
ADE	0.257669	0.9801	0.966818	0.8465	0.43937	0.235973	0	-0.000494525	0.1	0.075		0.7363	0.8926	0.7622	0.9372	0.8333	0.8465	6	4.75628	0	-2.87563
1BJ	0.255801	1	0.967579	1	0.87093	0.304138	0	-0.000494525	0	0		0.4754	0.6214	0.7962	0.9396	1	1	10	6.9092	0	-0.273723
R39	0.255322	1	0.959612	0.9157	0.946337	0.307633	0	-0.000494525	0	0		0.6154	0.8467	0.7109	0.9168	0.875	0.9157	16	7.86987	0	-0.188116
PTR	0.255256	0.7921	0.901943	0.7749	0.496149	0.297062	0	-0.00133857	0.1	0.075		0.4241	0.6815	0.5294	0.8219	0.8182	0.7749	17	4.9846	0	-0.45483
FLW	0.255197	1	0.959612	0.8687	0.888146	0.210288	0	-0.000494525	0.1	0		0.6154	0.8467	0.7109	0.9168	0.7368	0.8687	19	7.07195	0	-5.7665
859	0.25504	1	0.967579	1	0.852682	0.21882	0	-0.000494525	0	0.075		0.4827	0.6392	0.7962	0.9396	1	1	15	6.75579	0	-4.38326
0LI	0.25414	0.2025	0.952029	0.9411	0.934859	0.616903	-0.05	-0.000494525	0.1	0.1		0.3189	0.6359	0.6734	0.8988	0.8333	0.9411	24	7.66384	1	4.19027
ZYS	0.253913	0.5625	0.884831	0.7733	0.553738	0.372586	0	-0.000494525	0.1	0.075		0.3006	0.6268	0.4796	0.8039	0.875	0.7733	8	5.21579	0	1.0959
ZYQ	0.253908	0.5625	0.884831	0.7395	0.580325	0.371741	0	-0.000494525	0.1	0.075		0.3081	0.6247	0.4796	0.8039	0.7778	0.7395	9	5.32411	0	1.08183
L20	0.252953	1	0.924701	0.9809	0.943541	0.266932	-0.05	-0.000494525	0	0.075		0.4783	0.7546	0.5823	0.8508	0.8889	0.9809	18	7.81612	1	-1.38552
I39	0.252661	1	0.959612	0.8698	0.857801	0.21391	0	-0.000494525	0.1	0		0.6121	0.8394	0.7109	0.9168	0.7143	0.8698	14	6.79714	0	-5.07759
877	0.252002	1	0.967579	1	0.835411	0.219586	0	-0.000494525	0	0.075		0.4827	0.6392	0.7962	0.9396	1	1	13	6.62447	0	-4.29131
279	0.249813	1	0.959612	0.9157	0.92577	0.2155	0	-0.000494525	0	0.075		0.6154	0.8467	0.7109	0.9168	0.8824	0.9157	17	7.52346	0	-4.82945
DAO	0.249408	0.7921	0.953069	0.973	0.418833	0.243465	0	-0.000494525	0.1	0.075		0.6745	0.8776	0.7257	0.9011	0.9	0.973	10	4.67244	0	-2.42779
ZZK	0.249073	0.5625	0.821127	0.8512	0.827097	0.459955	0	-0.000494525	0.1	0		0.2821	0.6424	0.3617	0.7524	0.6	0.8512	10	6.56519	0	2.35493
1AU	0.24829	1	0.959612	0.938	0.939799	0.264543	-0.05	-0.000494525	0	0.075		0.6154	0.8467	0.7109	0.9168	0.8333	0.938	12	7.74798	1	-1.47461
BEZ	0.247941	1	0.970943	1	0.295272	0.259091	0	-0.00133857	0.1	0.075		0.7912	0.9227	0.8333	0.9509	1	1	9	4.13008	0	-1.6898
BRW	0.247172	0.2025	0.969705	0.9651	0.818957	0.468204	0	-0.000494525	0.1	0.075		0.6033	0.7624	0.8054	0.9466	0.9167	0.9651	12	6.5093	0	2.45985
0JJ	0.246753	0.6241	0.85346	0.5731	0.946956	0.855331	0	-0.000494525	0	0		0.1324	0.4047	0.41	0.7762	0.5556	0.5731	18	7.88213	0	7.39907
358	0.246608	1	0.959612	0.9029	0.948428	0.270279	-0.05	-0.000494525	0	0.075		0.6121	0.8394	0.7109	0.9168	0.8125	0.9029	16	7.91182	1	-1.26541
DF3	0.244599	1	0.959612	0.8516	0.876759	0.342075	-0.1	-0.000494525	0.1	0		0.6154	0.8467	0.7109	0.9168	0.7143	0.8516	21	6.96209	2	0.551336
SAL	0.244573	1	0.915134	0.8589	0.386365	0.230723	0	-0.000494525	0.1	0.075		0.4641	0.7842	0.5353	0.8378	0.6667	0.8589	6	4.53738	0	-3.24597
ENO	0.244088	0.81	0.852959	0.8922	0.48996	0.23039	0	-0.000494525	0.1	0.075		0.3333	0.7777	0.3276	0.7758	0.5833	0.8922	12	4.95983	0	-3.27149
IDZ	0.243704	0.5625	0.884831	0.7733	0.608641	0.295397	0	-0.000494525	0.1	0.075		0.3006	0.6268	0.4796	0.8039	0.875	0.7733	8	5.4416	0	-0.499062
JK2	0.243649	1	0.968901	0.9395	0.949642	0.398109	-0.1	-0.000494525	0	0		0.4542	0.6004	0.803	0.9439	0.875	0.9395	16	7.93694	2	1.49967
IC8	0.24313	1	0.760605	0.8452	0.941156	0.237382	0	-0.000494525	0.1	0		0.231	0.616	0.3394	0.7156	0.7143	0.8452	14	7.77222	0	-2.78505
TMU	0.242731	0.2025	0.969705	0.9581	0.829057	0.43741	0	-0.000494525	0.1	0.075		0.6209	0.7819	0.8054	0.9466	0.9091	0.9581	11	6.57896	0	2.05878
VGH	0.242249	0.6241	0.85346	0.6599	0.971807	0.271512	-0.05	-0.000494525	0.1	0.1		0.1324	0.4047	0.41	0.7762	0.6471	0.6599	17	8.54007	1	-1.22247
78P	0.241833	0.36	0.877611	1	0.876287	0.243187	0	-0.000494525	0.1	0.075		0.2895	0.628	0.4566	0.797	1	1	10	6.95773	0	-2.44306
ELI	0.241483	1	0.940083	0.9961	0.794667	0.224391	0	-0.000494525	0	0.075		0.5057	0.7362	0.6289	0.8753	0.9231	0.9961	13	6.35329	0	-3.78375
TZY	0.240843	1	0.959612	0.8705	0.890722	0.223554	0	-0.000494525	0	0.075		0.6121	0.8394	0.7109	0.9168	0.7692	0.8705	13	7.09814	0	-3.86468
1GK	0.238761	1	0.959612	0.8705	0.815101	0.20452	0	-0.000494525	0.1	0		0.6121	0.8394	0.7109	0.9168	0.75	0.8705	12	6.4835	0	-7.63336
FUM	0.238375	1	0.937673	0.9581	0.281466	0.252583	0	-0.000494525	0.1	0.075		0.4712	0.7816	0.5898	0.8711	0.7143	0.9581	7	4.0628	0	-1.97201
3BK	0.237301	1	0.976037	1	0.822326	0.20283	0	-0.000494525	0	0.075		0.8385	0.9359	0.8967	0.9707	1	1	12	6.53218	0	-8.69165
CIT	0.236617	1	0.893214	1	0.299475	0.226014	0	-0.0238406	0.1	0.1		0.3807	0.7777	0.4713	0.8124	1	1	12	4.1502	0	-3.63403
PGH	0.236012	1	0.913647	0.9814	0.744697	0.241872	0	-0.000494525	0	0.075		0.5403	0.8364	0.5407	0.8359	0.9231	0.9814	13	6.07053	0	-2.51651
CYS	0.235623	1	0.747628	0.7395	0.275665	0.236983	0	-0.000494525	0.1	0.1		0.3543	0.5734	0.4368	0.7086	0.75	0.7395	4	4.03393	0	-2.81035
X8Z	0.235423	0.4761	0.745926	0.5178	0.940284	0.207726	0	-0.000494525	0.1	0.1		0.1621	0.4874	0.2289	0.7077	0.1667	0.5178	12	7.75659	0	-6.41818
B2L	0.235342	0.9801	0.966818	0.9233	0.83265	0.323736	0	-0.000494525	0	0		0.7363	0.8926	0.7622	0.9372	0.9231	0.9233	13	6.60452	0	0.178535
B2J	0.234897	0.9801	0.966818	0.9079	0.499192	0.315262	0	-0.000494525	0.1	0		0.7363	0.8926	0.7622	0.9372	0.9	0.9079	10	4.99677	0	-0.0091252
ACM	0.234792	1	0.93308	1	0.261955	0.250099	0	-0.00133857	0.1	0.075		0.5057	0.7362	0.601	0.8635	1	1	16	3.96417	0	-2.08838
HK6	0.234664	0.5625	0.884831	0.6977	0.507389	0.767096	0	-0.000494525	0.1	0		0.3105	0.6274	0.4796	0.8039	0.75	0.6977	8	5.02956	0	6.00228
C72	0.234507	0.5625	0.884831	0.8272	0.840497	0.679111	0	-0.000494525	0	0		0.3105	0.6274	0.4796	0.8039	0.8571	0.8272	14	6.66193	0	4.90188
BI8	0.23366	0.36	0.644282	0.8052	0.925243	0.342331	0	-0.000494525	0.1	0.075		0.2757	0.5878	0.3333	0.6594	0.5	0.8052	16	7.51582	0	0.556278
B2K	0.233279	0.9801	0.966818	0.9233	0.751493	0.203463	0	-0.000494525	0.1	0		0.7363	0.8926	0.7622	0.9372	0.9167	0.9233	12	6.10659	0	-8.23565
Z83	0.233128	1	0.959612	0.9615	0.942594	0.268624	0	-0.000494525	0	0		0.6154	0.8467	0.7109	0.9168	0.9333	0.9615	15	7.79849	0	-1.32415
BI1	0.232913	0.36	0.644282	0.7807	0.924115	0.349043	0	-0.000494525	0.1	0.075		0.2757	0.5878	0.3333	0.6594	0.4286	0.7807	14	7.49962	0	0.683022
G96	0.232858	1	0.924701	0.9805	0.927786	0.277406	0	-0.000494525	0	0		0.4792	0.7573	0.5823	0.8508	0.8571	0.9805	21	7.55316	0	-1.02602
43A	0.232615	0.5625	0.884831	0.8206	0.911282	0.424806	0	-0.000494525	0	0.075		0.3006	0.6268	0.4796	0.8039	0.8	0.8206	15	7.32939	0	1.8862
B2T	0.232425	0.9801	0.966818	0.9079	0.524874	0.51582	0	-0.000494525	0	0		0.7363	0.8926	0.7622	0.9372	0.9	0.9079	10	5.09958	0	3.0386
LPR	0.232045	0.4761	0.745926	0.4802	0.918479	0.207746	0	-0.000494525	0.1	0.1		0.1621	0.4874	0.2289	0.7077	0.125	0.4802	16	7.42185	0	-6.41241
PQB	0.23029	1	0.959612	0.9137	0.877908	0.202383	0	-0.000494525	0	0.075		0.6154	0.8467	0.7109	0.9168	0.8333	0.9137	18	6.97276	0	-9.07939
ZYU	0.229861	0.5625	0.884831	0.7733	0.484697	0.296728	0	-0.000494525	0.1	0.075		0.3006	0.6268	0.4796	0.8039	0.8889	0.7733	9	4.93877	0	-0.463646
DMF	0.227829	0.81	0.967579	0.8767	0.275999	0.285633	0	-0.00133857	0.1	0.075		0.7407	0.8922	0.8095	0.9396	0.6667	0.8767	12	4.03561	0	-0.772986
EAL	0.227481	0.4761	0.745926	0.4684	0.819833	0.205133	0	-0.000494525	0.1	0.1		0.1621	0.4874	0.2289	0.7077	0.1429	0.4684	14	6.51522	0	-7.34538
FU7	0.225358	0.9801	0.966818	0.9424	0.955899	0.323157	-0.05	-0.000494525	0	0		0.7363	0.8926	0.7622	0.9372	0.9375	0.9424	16	8.07616	1	0.166054
N3F	0.225341	1	0.959612	0.938	0.849743	0.295262	0	-0.000494525	0	0		0.6121	0.8394	0.7109	0.9168	0.8333	0.938	12	6.73258	0	-0.502698
AKG	0.225127	0.81	0.982014	1	0.291852	0.218059	0	-0.000494525	0.1	0.075		1	1	1	1	1	1	9	4.11359	0	-4.47836
3NW	0.224824	1	0.959612	0.9128	0.913981	0.281441	0	-0.000494525	0	0		0.6121	0.8394	0.7109	0.9168	0.8333	0.9128	24	7.36324	0	-0.899068
ZZY	0.224547	0.6241	0.85346	0.5522	0.824761	0.206284	0	-0.000494525	0.1	0.075		0.1324	0.4047	0.41	0.7762	0.5714	0.5522	14	6.54894	0	-6.88712
MAH	0.224237	0.7921	0.831318	1	0.33443	0.225829	0	-0.000494525	0.1	0.075		0.24	0.4341	0.4907	0.7595	1	1	13	4.31179	0	-3.65066
CQ0	0.223676	1	0.959612	0.9326	0.871505	0.28742	0	-0.000494525	0	0		0.6121	0.8394	0.7109	0.9168	0.8333	0.9326	12	6.91433	0	-0.720871
P16	0.223673	0.2025	0.952029	1	0.950446	0.268332	0	-0.000494525	0.1	0.075		0.219	0.4303	0.6734	0.8988	1	1	17	7.95386	0	-1.33464
C70	0.223498	0.5625	0.884831	0.8272	0.866711	0.62772	0	-0.000494525	0	0		0.3105	0.6274	0.4796	0.8039	0.8571	0.8272	14	6.87218	0	4.31235
ALE	0.223064	1	0.747628	0.4217	0.352772	0.211819	0	-0.000494525	0.1	0.1		0.3543	0.5734	0.4368	0.7086	0.2308	0.4217	13	4.39312	0	-5.45005
7HK	0.222881	0.5625	0.884831	0.7981	0.844688	0.367698	0	-0.000494525	0.1	0		0.3105	0.6274	0.4796	0.8039	0.8182	0.7981	11	6.69353	0	1.01379
BI3	0.222292	0.36	0.644282	0.8052	0.921357	0.277713	0	-0.000494525	0.1	0.075		0.2757	0.5878	0.3333	0.6594	0.5294	0.8052	17	7.46092	0	-1.01614
09J	0.222102	1	0.959612	0.9037	0.949091	0.270452	0	-0.000494525	0	0		0.6121	0.8394	0.7109	0.9168	0.8667	0.9037	15	7.92546	0	-1.25935
PPF	0.22205	0.36	0.935596	1	0.26742	0.250297	0	-0.000494525	0.1	0.1		0.5594	0.8411	0.5853	0.8676	1	1	9	3.99225	0	-2.07889
5BM	0.22181	0.81	0.940476	0.9831	0.930664	0.247214	-0.05	-0.000494525	0.1	0		0.4772	0.7406	0.619	0.876	0.9375	0.9831	16	7.59694	1	-2.23048
469	0.2206	1	0.959612	0.9088	0.955219	0.205385	-0.05	-0.000494525	0.1	0		0.6154	0.8467	0.7109	0.9168	0.8	0.9088	20	8.06017	1	-7.23699
G11	0.219953	1	0.959612	0.9037	0.924024	0.275107	0	-0.000494525	0	0		0.6121	0.8394	0.7109	0.9168	0.8667	0.9037	15	7.49832	0	-1.10099
LDP	0.2164	1	0.747628	0.3659	0.253492	0.243635	0	-0.000494525	0.1	0.1		0.3543	0.5734	0.4368	0.7086	0.3333	0.3659	6	3.91992	0	-2.41852
SMY	0.215904	1	0.927842	0.9785	0.928645	0.256667	0	-0.000494525	0	0		0.4802	0.7546	0.5872	0.8554	0.8824	0.9785	17	7.56606	0	-1.79141
CXF	0.21538	0.6241	0.874681	0.9659	0.337117	0.229954	0	-0.000494525	0.1	0.075		0.4795	0.7943	0.4795	0.7943	0.8333	0.9659	6	4.32383	0	-3.30529
3BM	0.214736	0.81	0.940476	1	0.880795	0.208995	0	-0.000494525	0	0.075		0.4772	0.7411	0.619	0.876	1	1	16	6.99998	0	-6.07252
1V5	0.21471	1	0.967579	1	0.939377	0.236769	0	-0.000494525	0	0		0.4827	0.6392	0.7962	0.9396	1	1	19	7.74054	0	-2.82406
P66	0.213473	1	0.959612	0.9101	0.924658	0.264961	0	-0.000494525	0	0		0.6121	0.8394	0.7109	0.9168	0.8333	0.9101	18	7.50738	0	-1.4588
1DA	0.213276	0.7921	0.852959	0.9651	0.853915	0.204331	0	-0.000494525	0.1	0		0.3861	0.7639	0.3954	0.7758	0.875	0.9651	16	6.76564	0	-7.73014
P17	0.213237	0.2025	0.952029	1	0.952298	0.483316	-0.05	-0.000494525	0.1	0.075		0.3189	0.638	0.6734	0.8988	1	1	19	7.9939	1	2.64805
LGA	0.212242	0.9801	0.966818	0.8465	0.466896	0.301026	0	-0.000494525	0.1	0		0.7363	0.8926	0.7622	0.9372	0.8333	0.8465	6	4.86739	0	-0.352039
ZY6	0.210719	0.5625	0.884831	0.8186	0.82606	0.404721	0	-0.000494525	0	0.075		0.3006	0.6268	0.4796	0.8039	0.9091	0.8186	11	6.55795	0	1.59839
FRQ	0.210199	0.36	0.875447	0.9866	0.941359	0.463585	0	-0.000494525	0	0.075		0.2895	0.628	0.4358	0.795	0.9375	0.9866	16	7.77589	0	2.4013
G14	0.209403	0.2025	0.902911	1	0.558625	0.341671	0	-0.000494525	0.1	0.075		0.5422	0.8114	0.55	0.823	1	1	11	5.23558	0	0.543547
0R4	0.207947	1	0.907711	0.9535	0.937977	0.379938	-0.1	-0.000494525	0	0		0.4802	0.7549	0.5698	0.8286	0.8947	0.9535	19	7.71621	2	1.21629
GD9	0.207779	1	0.760605	0.8729	0.94355	0.253997	-0.05	-0.00133857	0.1	0		0.231	0.6203	0.3429	0.7156	0.75	0.8729	17	7.8163	1	-1.90803
YDJ	0.205098	0.5625	0.884831	0.8126	0.811696	0.321649	0	-0.000494525	0.1	0		0.3105	0.6274	0.4796	0.8039	0.7857	0.8126	14	6.46107	0	0.133311
CPT	0.204929	1	0.747628	0.2395	0.574962	0.295519	0	-0.000494525	0.1	0.075		0.3543	0.5734	0.4368	0.7086	0.5	0.2395	4	5.30213	0	-0.495805
MES	0.204858	1	0.951061	1	0.410277	0.214369	0	-0.0537883	0.1	0.075		0.6948	0.902	0.6897	0.8967	1	1	10	4.63718	0	-5.00324
KBI	0.204442	1	0.968901	0.9948	0.933579	0.227747	0	-0.000494525	0	0		0.4542	0.6004	0.803	0.9439	0.8889	0.9948	18	7.64301	0	-3.4839
DFY	0.204051	0.5625	0.884831	0.8264	0.768756	0.409695	0	-0.000494525	0	0.075		0.3105	0.6274	0.4796	0.8039	0.8462	0.8264	13	6.2013	0	1.67128
ATU	0.203804	0.2025	0.969705	0.9581	0.728476	0.213776	0	-0.000494525	0.1	0.075		0.6209	0.7819	0.8054	0.9466	0.9091	0.9581	11	5.98691	0	-5.09969
UCM	0.203679	0.5625	0.884831	0.8512	0.930014	0.327845	0	-0.000494525	0	0.075		0.3105	0.6274	0.4796	0.8039	0.8667	0.8512	15	7.5869	0	0.265747
VGM	0.203378	0.5625	0.821127	0.876	0.813561	0.315555	0	-0.000494525	0.1	0		0.2821	0.6424	0.3617	0.7524	0.6667	0.876	12	6.47331	0	-0.00244044
IZG	0.202886	0.81	0.940476	0.9831	0.91998	0.222619	-0.05	-0.000494525	0.1	0		0.4772	0.7406	0.619	0.876	0.9375	0.9831	16	7.44208	1	-3.95861
BZI	0.202877	0.81	0.962276	1	0.361557	0.366809	0	-0.000494525	0.1	0		0.7474	0.8932	0.7746	0.9239	1	1	8	4.43139	0	0.99868
BFF	0.202836	1	0.959612	0.8692	0.863448	0.212901	-0.05	-0.000494525	0.1	0		0.6154	0.8467	0.7109	0.9168	0.7059	0.8692	17	6.84422	1	-5.24991
03X	0.202212	0.6241	0.85346	0.7763	0.939366	0.779328	-0.1	-0.000494525	0	0		0.1324	0.4047	0.41	0.7762	0.619	0.7763	21	7.74036	2	6.17169
2KU	0.200876	0.9801	0.966818	0.9079	0.503763	0.233901	0	-0.000494525	0.1	0		0.7363	0.8926	0.7622	0.9372	0.9	0.9079	10	5.01505	0	-3.0152
B11	0.200825	1	0.959612	0.9493	0.919123	0.210584	-0.05	-0.000494525	0	0.075		0.6121	0.8394	0.7109	0.9168	0.85	0.9493	20	7.4305	1	-5.70179
TYL	0.199505	0.2025	0.00482072	0	0.361791	0.317494	0	-0.000494525	0.1	0.1		0.0281	0.067	0.0281	0.067	0	0	8	4.4324	0	0.0413806
EOH	0.199505	0.36	0.36401	0	0.264212	0.25762	0	-0.000494525	0.1	0.1		0.2925	0.6321	0.2063	0.5442	0	0	3	3.97581	0	-1.75099
DCF	0.199505	0.7921	0.852959	0.9651	0	0.210107	0	-0.000494525	0.1	0.1		0.3861	0.7639	0.3954	0.7758	0.8824	0.9651	17	NaN	0	-5.8071
YCN	0.199324	0.81	0.967579	1	0.31497	0.404363	0	-0.000494525	0.1	0		0.7407	0.8922	0.8095	0.9396	1	1	3	4.22302	0	1.59309
MIX	0.199095	0.6241	0.962601	0.8465	0.452147	0.215668	-0.05	-0.000494525	0.1	0.1		0.4499	0.7333	0.7304	0.9248	0.7778	0.8465	9	4.808	1	-4.80474
GLU	0.199072	0.36	0.726513	0.8958	0.493815	0.212333	0	-0.000494525	0.1	0.075		0.345	0.6819	0.3716	0.6977	0.9091	0.8958	11	4.97526	0	-5.35277
A42	0.19886	0.5625	0.884831	0.832	0.794626	0.377913	0	-0.000494525	0	0.075		0.3006	0.6268	0.4796	0.8039	0.8125	0.832	16	6.35304	0	1.18349
SU1	0.197125	0.2025	0.852457	0.7233	0.814359	0.222463	0	-0.000494525	0.1	0.075		0.2505	0.5622	0.4966	0.7754	0.6923	0.7233	13	6.47859	0	-3.97462
GOA	0.197009	0.36	0.913962	1	0.319704	0.213926	0	-0.000494525	0.1	0.075		0.5677	0.8296	0.5405	0.8363	1	1	3	4.24487	0	-5.07492
MLA	0.1955	0.36	0.969705	1	0.272103	0.22991	0	-0.00133857	0.1	0.075		0.6185	0.8202	0.8054	0.9466	1	1	5	4.01602	0	-3.30871
DBQ	0.195489	0.5625	0.884831	0.9519	0.743078	0.275035	0	-0.00133857	0.1	0		0.3006	0.6268	0.4796	0.8039	0.8462	0.9519	13	6.06203	0	-1.10337
PYR	0.195482	0.36	0.934564	1	0.249091	0.250297	0	-0.000494525	0.1	0.075		0.5594	0.8411	0.5792	0.8659	1	1	7	3.89653	0	-2.07889
TUH	0.195004	0.9801	0.966818	0.9775	0.907355	0.232613	0	-0.000494525	0	0		0.7363	0.8926	0.7622	0.9372	0.9231	0.9775	13	7.28175	0	-3.10615
1RA	0.194961	1	0.959612	0.8687	0.941715	0.248979	0	-0.000494525	0	0		0.6121	0.8394	0.7109	0.9168	0.7222	0.8687	18	7.78236	0	-2.14261
MLT	0.193692	1	0.914354	1	0.492917	0.210851	0	-0.00133857	0.1	0		0.4728	0.7822	0.509	0.8368	1	1	11	4.97167	0	-5.645
589	0.192988	1	0.968901	0.9967	0.943686	0.267176	-0.05	-0.000494525	0	0		0.4542	0.6004	0.803	0.9439	0.9286	0.9967	14	7.81885	1	-1.37658
B21	0.19209	0.2025	0.902911	1	0.290569	0.330983	0	-0.000494525	0.1	0.075		0.5422	0.8114	0.55	0.823	1	1	9	4.10738	0	0.330831
OCG	0.191005	1	0.959612	0.9029	0.931039	0.237391	0	-0.000494525	0	0		0.6121	0.8394	0.7109	0.9168	0.8125	0.9029	16	7.60277	0	-2.78447
255	0.190404	1	0.968901	0.9116	0.860259	0.218338	-0.05	-0.000494525	0	0.075		0.4542	0.6004	0.803	0.9439	0.8333	0.9116	18	6.81744	1	-4.44303
HDI	0.190326	0.81	0.855326	0.8847	0.735793	0.256813	0	-0.000494525	0	0.075		0.3333	0.7777	0.3333	0.7777	0.6	0.8847	10	6.02422	0	-1.78516
PGO	0.19017	0.6241	0.665967	0.612	0.291497	0.211265	0	-0.000494525	0.1	0.075		0.1754	0.4524	0.3285	0.669	0.4286	0.612	14	4.11188	0	-5.55968
STJ	0.189953	0.2025	0.928774	0.9331	0.812342	0.634447	0	-0.000494525	0.1	0		0.3146	0.6255	0.5693	0.8568	0.6875	0.9331	16	6.4653	0	4.38849
46A	0.189667	1	0.961691	0.9228	0.833946	0.256946	0	-0.000494525	0	0		0.4827	0.6392	0.75	0.9223	0.9091	0.9228	11	6.61386	0	-1.7795
I2O	0.189575	1	0.959612	0.9101	0.947785	0.229624	0	-0.000494525	0	0		0.6121	0.8394	0.7109	0.9168	0.8333	0.9101	18	7.89875	0	-3.33114
QCT	0.189389	1	0.968293	1	0.767691	0.255443	-0.1	-0.000494525	0.1	0		0.5451	0.788	0.8107	0.9419	1	1	12	6.19532	2	-1.84423
GBL	0.188525	0.6241	0.690188	0.606	0.218084	0.246267	0	-0.000494525	0.1	0.075		0.1331	0.4092	0.3446	0.6801	0.4706	0.606	34	3.72313	0	-2.27889
0RF	0.188142	1	0.927842	0.9535	0.954281	0.223436	0	-0.000494525	0	0		0.4802	0.7549	0.5872	0.8554	0.8421	0.9535	19	8.03845	0	-3.87633
ZZM	0.187745	1	0.760605	0.8612	0.892961	0.321821	0	-0.000494525	0	0		0.231	0.616	0.3394	0.7156	0.8462	0.8612	13	7.12135	0	0.137068
NEQ	0.187425	0.2025	0.885948	0.6078	0.4007	0.295692	0	-0.000494525	0.1	0.075		0.3954	0.798	0.4	0.805	0.3846	0.6078	13	4.59745	0	-0.491191
C73	0.187274	0.5625	0.884831	0.7984	0.822294	0.574635	0	-0.000494525	0	0		0.3006	0.6268	0.4796	0.8039	0.8462	0.7984	13	6.53197	0	3.71426
IM6	0.187163	0.36	0.922012	0.9318	0.905803	0.669841	0	-0.000494525	0	0		0.3145	0.6455	0.6241	0.847	0.8462	0.9318	13	7.26343	0	4.79384
MIH	0.186134	1	0.959612	0.886	0.942729	0.295224	-0.05	-0.000494525	0	0		0.6154	0.8467	0.7109	0.9168	0.75	0.886	16	7.80098	1	-0.503705
YIX	0.185957	1	0.959612	0.9223	0.956844	0.220169	0	-0.000494525	0	0		0.6121	0.8394	0.7109	0.9168	0.8571	0.9223	21	8.09881	0	-4.22354
MEW	0.184574	0.36	0.877611	1	0.556996	0.483408	0	-0.000494525	0.1	0		0.2895	0.628	0.4566	0.797	1	1	8	5.22898	0	2.64917
0QW	0.184462	0.81	0.962276	1	0.359232	0.303415	0	-0.000494525	0.1	0		0.7421	0.8913	0.7746	0.9239	1	1	7	4.4213	0	-0.291745
C0M	0.184387	1	0.968901	0.9934	0.825028	0.232821	0	-0.000494525	0	0		0.4542	0.6004	0.803	0.9439	0.8667	0.9934	15	6.55079	0	-3.09123
VHA	0.183929	0.9801	0.966818	0.9233	0.840743	0.318699	-0.05	-0.000494525	0	0		0.7363	0.8926	0.7622	0.9372	0.9231	0.9233	13	6.66377	1	0.0683148
LYA	0.183336	0.7921	0.934625	0.9829	0.913031	0.201439	-0.05	-0.000494525	0.1	0		0.6056	0.8338	0.651	0.866	0.9231	0.9829	13	7.35122	1	-10.2178
42C	0.183192	0.9801	0.966818	0.8849	0.350585	0.284676	0	-0.000494525	0.1	0		0.735	0.8918	0.7622	0.9372	0.8889	0.8849	9	4.38353	0	-0.80129
1BK	0.183189	1	0.967579	1	0.897231	0.211582	0	-0.000494525	0	0		0.4754	0.6214	0.7962	0.9396	1	1	14	7.16683	0	-5.4962
5UD	0.182567	1	0.747628	0.1907	0.273313	0.20689	0	-0.000494525	0.1	0.075		0.3543	0.5734	0.4368	0.7086	0.6667	0.1907	3	4.02212	0	-6.67842
3FD	0.182562	1	0.97592	1	0.907467	0.2067	-0.1	-0.000494525	0.1	0		0.8385	0.9359	0.9009	0.9702	1	1	13	7.28309	2	-6.74168
TIO	0.181979	0.7921	0.888152	0.9116	0.767199	0.218435	0	-0.000494525	0	0.075		0.3529	0.7396	0.4324	0.8072	0.8	0.9116	15	6.19256	0	-4.43087
437	0.181966	1	0.959612	0.9535	0.949054	0.267695	-0.05	-0.000494525	0	0		0.6121	0.8394	0.7109	0.9168	0.875	0.9535	16	7.92471	1	-1.35765
2AE	0.181871	0.9801	0.966818	0.8849	0.433226	0.226735	0	-0.000494525	0.1	0		0.7363	0.8926	0.7622	0.9372	0.875	0.8849	8	4.7313	0	-3.57043
320	0.181765	0.6241	0.85346	0.7692	0.957932	0.273291	0	-0.000494525	0	0.075		0.1324	0.4047	0.41	0.7762	0.5882	0.7692	17	8.12549	0	-1.16171
ASW	0.181399	0.6241	0.962601	1	0.427677	0.221436	-0.05	-0.000494525	0.1	0.075		0.4499	0.7333	0.7304	0.9248	1	1	7	4.70866	1	-4.08286
0XZ	0.179084	1	0.938139	0.9598	0.935777	0.213125	0	-0.000494525	0	0		0.5	0.7549	0.6361	0.8719	0.8182	0.9598	22	7.67902	0	-5.21043
2DL	0.178947	0.9801	0.966818	0.9008	0.391046	0.237999	0	-0.000494525	0.1	0		0.7363	0.8926	0.7622	0.9372	0.8333	0.9008	12	4.55708	0	-2.74638
NAI	0.178446	1	0.956934	0.9404	0.892658	0.202827	-0.15	-0.00948517	0.1	0.075		0.6843	0.8794	0.7143	0.9101	0.9091	0.9404	40	7.11818	3	-8.6944
XFE	0.17719	1	0.925739	0.986	0.801233	0.242954	0	-0.000494525	0	0		0.4793	0.7501	0.5872	0.8523	0.9091	0.986	11	6.39402	0	-2.45589
MEX	0.176757	0.9801	0.966818	0.973	0.618	0.31108	0	-0.000494525	0	0		0.7363	0.8926	0.7622	0.9372	0.9	0.973	10	5.48107	0	-0.105959
MT4	0.176486	0.6241	0.85346	0.7844	0.94809	0.699239	-0.1	-0.000494525	0	0		0.1324	0.4047	0.41	0.7762	0.6087	0.7844	23	7.90493	2	5.14022
530	0.176258	1	0.959612	0.8698	0.87667	0.241555	0	-0.000494525	0	0		0.6154	0.8467	0.7109	0.9168	0.7333	0.8698	15	6.96127	0	-2.53459
NK0	0.175815	1	0.959612	0.9029	0.949342	0.214347	0	-0.000494525	0	0		0.6154	0.8467	0.7109	0.9168	0.8235	0.9029	17	7.93068	0	-5.00672
SIN	0.175508	0.36	0.138119	0.4256	0.216037	0.219176	0	-0.000494525	0.1	0.075		0.0253	0.121	0.075	0.4169	0.25	0.4256	4	3.71109	0	-4.34003
JZC	0.175351	0.9801	0.966818	0.9831	0.863103	0.218704	0	-0.000494525	0	0		0.7363	0.8926	0.7622	0.9372	0.9375	0.9831	16	6.8413	0	-4.39751
3FF	0.174372	1	0.959612	0.9276	0.937591	0.209526	0	-0.000494525	0	0		0.6121	0.8394	0.7109	0.9168	0.8	0.9276	15	7.7096	0	-5.94195
44	0.174212	0.6241	0.85346	0.8414	0.946038	0.647918	-0.1	-0.000494525	0	0		0.1324	0.4047	0.41	0.7762	0.6818	0.8414	22	7.864	2	4.54168
AIZ	0.174134	1	0.968901	0.9967	0.945478	0.246019	-0.05	-0.000494525	0	0		0.4542	0.6004	0.803	0.9439	0.9333	0.9967	15	7.85308	1	-2.2917
X8E	0.17305	0.5625	0.884831	0.7581	0.771991	0.595786	0	-0.000494525	0	0		0.3167	0.6319	0.4796	0.8039	0.8	0.7581	10	6.21959	0	3.95259
WFE	0.171848	1	0.93679	0.9558	0.92716	0.2076	0	-0.000494525	0	0		0.4991	0.7501	0.6361	0.8696	0.8	0.9558	20	7.54386	0	-6.45553
287	0.170934	1	0.959612	0.9294	0.938376	0.204837	0	-0.000494525	0	0		0.6154	0.8467	0.7109	0.9168	0.8636	0.9294	22	7.7231	0	-7.48022
MQY	0.170208	1	0.870005	0.9795	0.957413	0.209226	0	-0.000494525	0	0		0.204	0.5223	0.4601	0.7901	0.9	0.9795	20	8.1127	0	-6.01476
7PA	0.169553	0.7921	0.937673	1	0.782646	0.292532	0	-0.000494525	0	0		0.6137	0.8412	0.6532	0.8711	1	1	8	6.28115	0	-0.576804
AQZ	0.169329	1	0.921796	0.8997	0.913152	0.290268	-0.05	-0.000494525	0	0		0.6154	0.8467	0.6154	0.8467	0.7895	0.8997	19	7.35274	1	-0.639732
353	0.168835	0.6241	0.85346	0.8452	0.962588	0.390747	-0.1	-0.000494525	0.1	0		0.1331	0.4091	0.41	0.7762	0.6522	0.8452	23	8.24765	2	1.38711
85A	0.168796	0.5625	0.884831	0.8512	0.921394	0.433683	0	-0.000494525	0	0		0.3006	0.6268	0.4796	0.8039	0.8571	0.8512	14	7.46143	0	2.00833
533	0.168562	1	0.959612	0.9029	0.919522	0.212194	0	-0.000494525	0	0		0.6121	0.8394	0.7109	0.9168	0.8125	0.9029	16	7.43587	0	-5.37861
3V0	0.16809	0.81	0.940476	1	0.89278	0.247879	0	-0.000494525	0	0		0.4772	0.7411	0.619	0.876	1	1	17	7.11946	0	-2.19698
LQQ	0.167228	0.4356	0.770476	0.7843	0.918612	0.486852	-0.05	-0.000494525	0.1	0		0.3305	0.699	0.3503	0.7211	0.6875	0.7843	16	7.42363	1	2.69141
DMJ	0.166372	1	0.692323	1	0.445163	0.216961	0	-0.000494525	0.1	0		0.2382	0.5763	0.2969	0.6811	1	1	10	4.77976	0	-4.62266
06J	0.166125	0.9801	0.966818	0.9079	0.92746	0.208823	0	-0.000494525	0	0		0.7363	0.8926	0.7622	0.9372	0.9091	0.9079	11	7.54831	0	-6.11646
JZB	0.165721	0.9801	0.966818	0.9256	0.855628	0.221487	0	-0.000494525	0	0		0.7363	0.8926	0.7622	0.9372	0.8824	0.9256	17	6.77944	0	-4.07732
RAP	0.165647	1	0.927034	0.6753	0.926361	0.20027	-0.15	-0.000494525	0.1	0.1		0.3191	0.6687	0.5771	0.8542	0.6	0.6753	10	7.5321	3	-13.9896
PG0	0.16555	1	0.974444	0.9651	0.316112	0.222161	0	-0.000494525	0.1	0		0.8178	0.9427	0.8744	0.9641	0.75	0.9651	4	4.2283	0	-4.00593
UMP	0.165313	0.7921	0.982014	1	0.606992	0.211371	0	-0.00948517	0	0.075		1	1	1	1	1	1	17	5.43468	0	-5.53836
AM7	0.165009	0.6241	0.85346	0.7514	0.955718	0.694115	-0.1	-0.000494525	0	0		0.1331	0.4091	0.41	0.7762	0.5789	0.7514	19	8.07189	2	5.079
G1W	0.164654	1	0.967579	0.9169	0.926381	0.200944	0	-0.000494525	0	0		0.4754	0.6214	0.7962	0.9396	0.8667	0.9169	15	7.53239	0	-11.1673
06T	0.16464	0.9801	0.966818	0.9233	0.936798	0.201481	0	-0.000494525	0	0		0.7363	0.8926	0.7622	0.9372	0.9231	0.9233	13	7.69612	0	-10.1529
38P	0.162806	1	0.959612	0.9029	0.927503	0.203206	0	-0.000494525	0	0		0.6121	0.8394	0.7109	0.9168	0.8235	0.9029	17	7.54895	0	-8.40991
05S	0.162441	0.9801	0.966818	0.9233	0.903221	0.206188	0	-0.000494525	0	0		0.7363	0.8926	0.7622	0.9372	0.9231	0.9233	13	7.23353	0	-6.92211
39P	0.162403	1	0.959612	0.8987	0.91544	0.206335	0	-0.000494525	0	0		0.6154	0.8467	0.7109	0.9168	0.7778	0.8987	18	7.38194	0	-6.86865
FMK	0.16226	1	0.959612	0.8687	0.920096	0.212194	0	-0.000494525	0	0		0.6121	0.8394	0.7109	0.9168	0.7368	0.8687	19	7.44365	0	-5.37861
BEN	0.162229	0.81	0.962276	1	0.274839	0.292796	0	-0.000494525	0.1	0		0.7474	0.8932	0.7746	0.9239	1	1	8	4.02979	0	-0.569565
9LI	0.161984	0.81	0.962276	1	0.34168	0.234599	0	-0.000494525	0.1	0		0.7474	0.8932	0.7746	0.9239	1	1	8	4.34418	0	-2.96732
FLY	0.161005	1	0.959612	0.9029	0.857918	0.217266	0	-0.000494525	0	0		0.6121	0.8394	0.7109	0.9168	0.8125	0.9029	16	6.7981	0	-4.58165
29A	0.159486	1	0.959612	0.8692	0.945866	0.202778	0	-0.000494525	0	0		0.6121	0.8394	0.7109	0.9168	0.6875	0.8692	16	7.86064	0	-8.73364
L8V	0.15836	0.6241	0.85346	0.8199	0.962473	0.258976	-0.05	-0.000494525	0.1	0		0.1324	0.4047	0.41	0.7762	0.5909	0.8199	22	8.24445	1	-1.69452
YVQ	0.1581	0.5625	0.833273	0.8186	0.874674	0.472564	0	-0.000494525	0	0		0.3087	0.6272	0.4507	0.7609	0.9091	0.8186	11	6.94294	0	2.51466
KOS	0.158004	0.9801	0.966818	0.9424	0.873863	0.203111	-0.1	-0.000494525	0.1	0		0.7363	0.8926	0.7622	0.9372	0.9412	0.9424	17	6.93555	2	-8.47824
YDK	0.157972	0.5625	0.884831	0.808	0.823488	0.478503	0	-0.000494525	0	0		0.3006	0.6268	0.4796	0.8039	0.8	0.808	15	6.54016	0	2.58864
OX5	0.157669	0.81	0.855326	0.8872	0.460754	0.293648	0	-0.000494525	0	0.075		0.3333	0.7777	0.3333	0.7777	0.5556	0.8872	9	4.84269	0	-0.546279
DFZ	0.156559	0.5625	0.884831	0.8186	0.767378	0.262442	0	-0.000494525	0	0.075		0.3105	0.6274	0.4796	0.8039	0.9091	0.8186	11	6.19356	0	-1.55548
XI2	0.156028	1	0.959612	0.886	0.90504	0.203414	0	-0.000494525	0	0		0.6121	0.8394	0.7109	0.9168	0.7647	0.886	17	7.25452	0	-8.26822
ODH	0.155642	0.5625	0.821127	0.8198	0.57372	0.258405	0	-0.000494525	0.1	0		0.2821	0.6424	0.3617	0.7524	0.6667	0.8198	9	5.29704	0	-1.71815
5JZ	0.154951	1	0.959612	0.886	0.920173	0.390423	-0.15	-0.000494525	0	0		0.6121	0.8394	0.7109	0.9168	0.7647	0.886	17	7.4447	3	1.38208
P6G	0.152757	1	0.970943	0.7874	0.352134	0.231202	0	-0.00948517	0.1	0		0.776	0.91	0.8333	0.9509	0.6897	0.7874	29	4.39033	0	-3.20981
573	0.151888	0.81	0.940476	0.985	0.917672	0.221298	0	-0.000494525	0	0		0.4772	0.7411	0.619	0.876	0.9444	0.985	18	7.41113	0	-4.09776
H1K	0.151238	0.5625	0.884831	0.776	0.718861	0.546498	0	-0.000494525	0	0		0.3105	0.6274	0.4796	0.8039	0.7692	0.776	13	5.93882	0	3.39448
710	0.150154	0.5625	0.884831	0.808	0.909445	0.206838	0	-0.000494525	0	0.075		0.3105	0.6274	0.4796	0.8039	0.8	0.808	15	7.30688	0	-6.69532
30G	0.149974	0.2025	0.843697	0.7221	0.547977	0.746537	0	-0.000494525	0.1	0		0.2111	0.5541	0.4683	0.7686	0.6667	0.7221	9	5.1925	0	5.72887
LSG	0.149632	0.81	0.940476	1	0.896304	0.219872	0	-0.000494525	0	0		0.4772	0.7411	0.619	0.876	1	1	15	7.15682	0	-4.25787
AMP	0.149364	1	0.972186	1	0.620495	0.206162	-0.05	-0.1	0.1	0.075		0.8199	0.9393	0.8317	0.9554	1	1	82	5.49165	1	-6.93154
10B	0.147597	0.6241	0.493	0.8757	0.86306	0.206809	0	-0.000494525	0.1	0		0.1347	0.3799	0.2715	0.5972	0.7143	0.8757	14	6.84094	0	-6.70509
22	0.147295	0.7921	0.941365	0.9775	0.922937	0.219693	0	-0.000494525	0	0		0.6745	0.8776	0.6745	0.8776	0.9231	0.9775	13	7.48293	0	-4.27873
6HK	0.147113	0.5625	0.884831	0.7984	0.792831	0.468517	0	-0.000494525	0	0		0.3105	0.6274	0.4796	0.8039	0.8462	0.7984	13	6.34207	0	2.4638
GDS	0.14661	1	0.93308	0.7274	0.687804	0.208009	-0.15	-0.000494525	0.1	0.1		0.5057	0.7362	0.601	0.8635	0.6364	0.7274	11	5.78987	3	-6.33647
422	0.145177	0.5625	0.884831	0.7984	0.873803	0.20353	0	-0.000494525	0	0.075		0.3006	0.6268	0.4796	0.8039	0.8462	0.7984	13	6.93501	0	-8.19269
373	0.143243	0.5625	0.884831	0.776	0.83933	0.21204	0	-0.000494525	0	0.075		0.3006	0.6268	0.4796	0.8039	0.75	0.776	12	6.65325	0	-5.40768
H4K	0.143119	0.5625	0.884831	0.8264	0.836399	0.417453	0	-0.000494525	0	0		0.3105	0.6274	0.4796	0.8039	0.8333	0.8264	12	6.63168	0	1.78279
S25	0.142854	0.5625	0.884831	0.8192	0.925381	0.379928	0	-0.000494525	0	0		0.3105	0.6274	0.4796	0.8039	0.75	0.8192	16	7.5178	0	1.21612
FRM	0.142437	0.36	0.875447	0.9822	0.913477	0.240239	0	-0.000494525	0	0.075		0.2895	0.628	0.4358	0.795	0.9231	0.9822	13	7.35684	0	-2.61089
V04	0.141952	0.81	0.940476	1	0.884714	0.211358	0	-0.000494525	0	0		0.4772	0.7411	0.619	0.876	1	1	15	7.03785	0	-5.54097
0RS	0.140709	0.4356	0.770476	0.8355	0.918192	0.548426	0	-0.000494525	0	0		0.3296	0.6965	0.3503	0.7211	0.7059	0.8355	17	7.41804	0	3.41654
H9K	0.139495	0.5625	0.884831	0.8206	0.911928	0.375854	0	-0.000494525	0	0		0.3105	0.6274	0.4796	0.8039	0.8	0.8206	15	7.3374	0	1.14986
S30	0.138498	1	0.760605	0.8645	0.943406	0.224063	0	-0.000494525	0	0		0.231	0.616	0.3394	0.7156	0.7647	0.8645	17	7.81359	0	-3.81514
FLS	0.137393	1	0.959612	0.8523	0.831167	0.202838	0	-0.000494525	0	0		0.6154	0.8467	0.7109	0.9168	0.6875	0.8523	16	6.59392	0	-8.6855
GDM	0.136894	0.9801	0.966818	0.9767	0.713349	0.209379	-0.1	-0.00133857	0.1	0		0.7363	0.8926	0.7622	0.9372	0.9412	0.9767	20	5.9117	2	-5.97733
0KD	0.13676	0.2025	0.969705	0.9651	0.891035	0.812819	0	-0.000494525	0	0		0.6033	0.7624	0.8054	0.9466	0.9231	0.9651	13	7.10136	0	6.66849
891	0.136466	1	0.959612	0.8698	0.808968	0.202838	0	-0.000494525	0	0		0.6121	0.8394	0.7109	0.9168	0.7333	0.8698	15	6.44332	0	-8.6855
FML	0.134964	1	0.959612	0.8698	0.797833	0.203414	0	-0.000494525	0	0		0.6154	0.8467	0.7109	0.9168	0.7333	0.8698	15	6.37281	0	-8.26822
Z92	0.133908	0.2025	0.969705	0.9738	0.923086	0.761433	0	-0.000494525	0	0		0.6209	0.7819	0.8054	0.9466	0.9375	0.9738	16	7.48503	0	5.92564
3BH	0.132163	1	0.976037	1	0.666488	0.203926	0	-0.000494525	0	0		0.8385	0.9359	0.8967	0.9707	1	1	12	5.69235	0	-7.95221
M54	0.132014	0.5625	0.843301	0.8488	0.943272	0.480547	-0.05	-0.000494525	0	0		0.3124	0.6285	0.4574	0.7683	0.875	0.8488	16	7.81108	1	2.61393
JPZ	0.130776	0.36	0.644282	0.6856	0.469299	0.419022	0	-0.000494525	0.1	0		0.2757	0.5878	0.3333	0.6594	0.4	0.6856	10	4.87704	0	1.80504
JOZ	0.130532	0.36	0.644282	0.8012	0.425196	0.392667	0	-0.000494525	0.1	0		0.2757	0.5878	0.3333	0.6594	0.4444	0.8012	9	4.69852	0	1.41674
SL0	0.129584	1	0.965142	1	0.832266	0.286432	-0.1	-0.000494525	0	0		0.5451	0.788	0.7938	0.9321	1	1	14	6.60177	2	-0.749557
1ZB	0.129518	0.7921	0.412413	0.6736	0.537794	0.253611	0	-0.000494525	0.1	0		0.2093	0.5018	0.25	0.5646	0.6667	0.6736	12	5.15146	0	-1.92537
0JK	0.12927	0.6241	0.85346	0.4775	0.925901	0.551035	0	-0.000494525	0	0		0.1324	0.4047	0.41	0.7762	0.5385	0.4775	13	7.52536	0	3.44637
ACE	0.128768	0.7921	0.888152	0.7093	0.202157	0.290086	0	-0.000494525	0.1	0		0.3529	0.7396	0.4324	0.8072	0.25	0.7093	4	3.62713	0	-0.644866
4GU	0.12854	0.2025	0.843697	0.7777	0.498848	0.438047	0	-0.000494525	0.1	0		0.2111	0.5541	0.4683	0.7686	0.7	0.7777	10	4.99539	0	2.06737
PKA	0.127653	0.7921	0.795597	0.5761	0.943822	0.228062	-0.05	-0.000494525	0.1	0		0.2472	0.6838	0.28	0.7359	0.2857	0.5761	14	7.82142	1	-3.45758
222	0.127516	1	0.959612	0.8837	0.96276	0.279278	-0.1	-0.000494525	0	0		0.6121	0.8394	0.7109	0.9168	0.7222	0.8837	18	8.25241	2	-0.966401
YEX	0.127021	0.5625	0.884831	0.7581	0.806609	0.418977	0	-0.000494525	0	0		0.3006	0.6268	0.4796	0.8039	0.8	0.7581	10	6.42813	0	1.80439
EVP	0.126818	0.6241	0.962601	0.7209	0.314227	0.2007	-0.1	-0.000494525	0.1	0.1		0.4499	0.7333	0.7304	0.9248	0.8	0.7209	5	4.21957	2	-11.8409
ODK	0.125448	0.2025	0.902911	1	0.518792	0.27349	0	-0.000494525	0.1	0		0.5422	0.8114	0.55	0.823	1	1	9	5.0752	0	-1.15497
4FF	0.12532	0.2025	0.902911	1	0.514901	0.274201	0	-0.000494525	0.1	0		0.5422	0.8114	0.55	0.823	1	1	9	5.05962	0	-1.13112
AAI	0.125111	0.36	0.875447	0.8465	0.868789	0.218338	0	-0.000494525	0	0.075		0.2895	0.628	0.4358	0.795	0.75	0.8465	12	6.89029	0	-4.44306
DLN	0.123893	1	0.760605	0.8612	0.882928	0.215075	0	-0.000494525	0	0		0.231	0.616	0.3394	0.7156	0.8333	0.8612	12	7.02046	0	-4.89328
9BD	0.123779	0.36	0.644282	0.736	0.903357	0.319522	0	-0.000494525	0	0.075		0.2757	0.5878	0.3333	0.6594	0.4375	0.736	16	7.2351	0	0.0865926
ADZ	0.123647	0.2025	0.969705	0.9302	0.557759	0.23696	0	-0.000494525	0.1	0		0.6185	0.7781	0.8054	0.9466	0.8333	0.9302	6	5.23207	0	-2.81184
0J3	0.12339	0.6241	0.85346	0.5522	0.944922	0.625649	-0.05	-0.000494525	0	0		0.1324	0.4047	0.41	0.7762	0.6	0.5522	15	7.84235	1	4.28894
CLR	0.123292	0.7921	0.944852	0.7287	0.663744	0.203838	-0.05	-0.000494525	0.1	0		0.4939	0.7692	0.6844	0.8841	0.5714	0.7287	7	5.68002	1	-8.00341
88Z	0.123036	0.6241	0.85346	0.805	0.949735	0.303346	-0.1	-0.000494525	0.1	0		0.1331	0.4091	0.41	0.7762	0.625	0.805	24	7.93887	2	-0.293459
HK7	0.122676	0.5625	0.884831	0.8488	0.780445	0.373574	0	-0.000494525	0	0		0.3105	0.6274	0.4796	0.8039	0.9167	0.8488	12	6.26826	0	1.11228
H71	0.122586	0.9801	0.966818	1	0.859404	0.212538	-0.05	-0.000494525	0	0		0.7363	0.8926	0.7622	0.9372	1	1	9	6.81035	1	-5.31509
5FW	0.122524	1	0.747628	0.333	0.447865	0.206442	0	-0.000494525	0.1	0		0.3543	0.5734	0.4368	0.7086	0.1818	0.333	11	4.7907	0	-6.83065
K8A	0.122102	0.2025	0.843697	0.7733	0.528086	0.323877	0	-0.000494525	0.1	0		0.2111	0.5541	0.4683	0.7686	0.875	0.7733	8	5.11246	0	0.181553
679	0.122098	0.2025	0.969705	0.9738	0.872297	0.285326	0	-0.000494525	0	0.075		0.6209	0.7819	0.8054	0.9466	0.9412	0.9738	17	6.92143	0	-0.782019
4BX	0.121944	0.2025	0.898439	0.9	0.604166	0.226817	0	-0.000494525	0.1	0		0.5482	0.8138	0.55	0.818	0.8889	0.9	9	5.42285	0	-3.56334
JNZ	0.12177	0.36	0.644282	0.7581	0.561261	0.225601	0	-0.000494525	0.1	0		0.2757	0.5878	0.3333	0.6594	0.4286	0.7581	7	5.24628	0	-3.67123
B10	0.121743	1	0.959612	0.9539	0.95395	0.254504	-0.1	-0.000494525	0	0		0.6154	0.8467	0.7109	0.9168	0.8696	0.9539	23	8.03087	2	-1.88551
553	0.120789	0.2025	0.969705	0.9651	0.845243	0.288937	0	-0.000494525	0	0.075		0.6209	0.7819	0.8054	0.9466	0.9167	0.9651	12	6.69777	0	-0.67737
YDI	0.120069	0.5625	0.884831	0.7581	0.637548	0.501179	0	-0.000494525	0	0		0.3006	0.6268	0.4796	0.8039	0.8	0.7581	10	5.56474	0	2.86478
HK9	0.117663	0.5625	0.884831	0.8186	0.885843	0.327379	0	-0.000494525	0	0		0.3105	0.6274	0.4796	0.8039	0.9091	0.8186	11	7.04897	0	0.255974
2HT	0.116771	0.36	0.969705	1	0.19964	0.247732	0	-0.000494525	0.1	0		0.6209	0.7819	0.8054	0.9466	1	1	6	3.61146	0	-2.20437
ZZO	0.116542	1	0.760605	0.8336	0.938589	0.280685	-0.05	-0.000494525	0	0		0.231	0.616	0.3394	0.7156	0.7368	0.8336	19	7.72679	1	-0.92243
R49	0.116515	1	0.959612	0.9101	0.900681	0.275882	-0.1	-0.000494525	0	0		0.6154	0.8467	0.7109	0.9168	0.8333	0.9101	18	7.20481	2	-1.07549
4KA	0.116494	0.2025	0.843697	0.7221	0.585182	0.235313	0	-0.000494525	0.1	0		0.2111	0.554	0.4683	0.7686	0.6667	0.7221	9	5.34408	0	-2.91923
MEY	0.113924	0.9801	0.966818	0.9008	0.932891	0.206479	-0.05	-0.000494525	0	0		0.7363	0.8926	0.7622	0.9372	0.8462	0.9008	13	7.63197	1	-6.81791
1PE	0.113873	1	0.947747	1	0.308784	0.231202	0	-0.0537883	0.1	0		0.6745	0.8776	0.6844	0.8898	1	1	23	4.19419	0	-3.20981
7PY	0.113746	0.2025	0.843697	0.6921	0.916493	0.362097	0	-0.000494525	0	0.075		0.2111	0.5541	0.4683	0.7686	0.7273	0.6921	11	7.39563	0	0.917516
446	0.113226	1	0.968901	0.9273	0.948715	0.250732	-0.1	-0.000494525	0	0		0.4542	0.6004	0.803	0.9439	0.875	0.9273	16	7.91772	2	-2.05821
253	0.112758	0.36	0.644282	0.7473	0.843673	0.261583	0	-0.000494525	0	0.075		0.2757	0.5878	0.3333	0.6594	0.3846	0.7473	13	6.68581	0	-1.58926
0NR	0.112256	1	0.967579	0.9273	0.943479	0.251323	-0.1	-0.000494525	0	0		0.4754	0.6214	0.7962	0.9396	0.875	0.9273	16	7.81496	2	-2.03039
4BY	0.111571	0.2025	0.902911	1	0.325637	0.202649	0	-0.000494525	0.1	0		0.5422	0.8114	0.55	0.823	1	1	8	4.27202	0	-8.84093
FU3	0.111396	0.9801	0.966818	0.9029	0.95679	0.258845	-0.1	-0.000494525	0	0		0.7363	0.8926	0.7622	0.9372	0.8824	0.9029	17	8.09752	2	-1.69992
W9Z	0.111273	0.6241	0.85346	0.5814	0.924074	0.390567	0	-0.000494525	0	0		0.1324	0.4047	0.41	0.7762	0.5625	0.5814	16	7.49904	0	1.38431
4BL	0.111045	0.2025	0.902911	1	0.311078	0.20289	0	-0.000494525	0.1	0		0.5422	0.8114	0.55	0.823	1	1	8	4.20491	0	-8.64446
6CM	0.109619	0.36	0.870344	0.9163	0.942948	0.22205	-0.05	-0.000494525	0.1	0		0.2398	0.6093	0.3739	0.7904	0.7368	0.9163	19	7.80505	1	-4.01749
1EK	0.10884	0.36	0.397235	0.4312	0.529956	0.285642	0	-0.000494525	0.1	0		0.2523	0.68	0.1333	0.5583	0.0714	0.4312	14	5.11997	0	-0.772715
IPA	0.106964	1	0.967579	0.8767	0.281713	0.222518	0	-0.146212	0.1	0.1		0.7407	0.8922	0.8095	0.9396	0.8182	0.8767	22	4.06402	0	-3.9689
XBJ	0.106648	0.5625	0.821127	0.8198	0.897852	0.315149	0	-0.000494525	0	0		0.2821	0.6424	0.3617	0.7524	0.6471	0.8198	17	7.17358	0	-0.011694
1EJ	0.105919	0.36	0.397235	0.4157	0.438944	0.245788	0	-0.000494525	0.1	0		0.2523	0.68	0.1333	0.5583	0.0625	0.4157	16	4.75455	0	-2.30373
A53	0.10331	0.5625	0.884831	0.8558	0.935974	0.385788	-0.05	-0.000494525	0	0		0.3006	0.6268	0.4796	0.8039	0.8667	0.8558	15	7.6823	1	1.30961
P1E	0.102839	0.2025	0.898621	0.8442	0.903045	0.204241	0	-0.000494525	0	0.075		0.2099	0.5969	0.4603	0.8182	0.6154	0.8442	13	7.23153	0	-7.77772
3GO	0.102704	1	0.97592	1	0.865468	0.240578	-0.1	-0.000494525	0	0		0.8385	0.9359	0.9009	0.9702	1	1	14	6.86147	2	-2.59099
HK1	0.101785	0.5625	0.884831	0.776	0.801227	0.330513	0	-0.000494525	0	0		0.3105	0.6274	0.4796	0.8039	0.75	0.776	12	6.39398	0	0.321173
HK5	0.101771	0.5625	0.884831	0.8272	0.881694	0.281719	0	-0.000494525	0	0		0.3006	0.6268	0.4796	0.8039	0.8667	0.8272	15	7.00857	0	-0.89054
5HK	0.100591	0.5625	0.884831	0.8318	0.921559	0.26495	0	-0.000494525	0	0		0.3006	0.6268	0.4796	0.8039	0.8333	0.8318	12	7.46372	0	-1.45922
PGE	0.100366	1	0.946242	1	0.327179	0.231202	0	-0.146212	0.1	0.075		0.4772	0.7406	0.6435	0.8868	1	1	28	4.27903	0	-3.20981
3OR	0.100262	0.81	0.940476	1	0.954894	0.207247	-0.05	-0.000494525	0	0		0.4772	0.7406	0.619	0.876	1	1	19	8.05258	1	-6.56355
MEK	0.0999596	0.81	0.940476	1	0.923196	0.213933	-0.05	-0.000494525	0	0		0.4772	0.7411	0.619	0.876	1	1	15	7.48659	1	-5.07377
GJW	0.0997661	0.36	0.875447	1	0.9298	0.342144	0	-0.000494525	0	0		0.2895	0.628	0.4358	0.795	1	1	7	7.58362	0	0.552667
MB3	0.0995055	0.2025	0.00482072	0	0.286644	0.281017	0	-0.000494525	0.1	0		0.0281	0.067	0.0281	0.067	0	0	6	4.08826	0	-0.912139
H0K	0.099242	0.5625	0.884831	0.8206	0.904214	0.270065	0	-0.000494525	0	0		0.3105	0.6274	0.4796	0.8039	0.8	0.8206	15	7.24495	0	-1.27295
TQ1	0.0984834	0.5625	0.884831	0.7984	0.813357	0.306234	0	-0.000494525	0	0		0.3006	0.6268	0.4796	0.8039	0.8333	0.7984	12	6.47197	0	-0.222098
OQB	0.0983592	1	0.589282	0.6598	0.877558	0.289722	0	-0.000494525	0	0		0.1301	0.4724	0.2037	0.6361	0.5	0.6598	14	6.96951	0	-0.655123
GOL	0.0982583	1	0.982014	1	0.45163	0.221549	0	-0.2	0.1	0.1		1	1	1	1	1	1	85	4.80591	0	-4.07075
H5K	0.0978447	0.5625	0.884831	0.808	0.866786	0.282111	0	-0.000494525	0	0		0.3105	0.6274	0.4796	0.8039	0.7857	0.808	14	6.87283	0	-0.878541
3P1	0.0963962	1	0.976037	1	0.709233	0.213416	-0.05	-0.00133857	0	0		0.8385	0.9359	0.8967	0.9707	1	1	13	5.89166	1	-5.1603
3NV	0.0952934	0.4356	0.767634	0.8031	0.920136	0.387656	0	-0.000494525	0	0		0.3333	0.7064	0.3503	0.7195	0.6923	0.8031	13	7.4442	0	1.33897
ZZN	0.0950334	1	0.759328	0.8336	0.934703	0.245972	-0.05	-0.000494525	0	0		0.2327	0.6177	0.3446	0.7149	0.7368	0.8336	19	7.66129	1	-2.29416
306	0.094844	0.5625	0.884831	0.8272	0.904948	0.255889	0	-0.000494525	0	0		0.3105	0.6274	0.4796	0.8039	0.8667	0.8272	15	7.25345	0	-1.82486
SJJ	0.091944	0.2025	0.969705	0.9581	0.820887	0.598542	0	-0.000494525	0	0		0.6209	0.7819	0.8054	0.9466	0.9091	0.9581	11	6.52237	0	3.9836
3Q3	0.0919188	0.36	0.644282	0.8023	0.933247	0.532136	0	-0.000494525	0	0		0.2757	0.5878	0.3333	0.6594	0.5882	0.8023	17	7.63767	0	3.22907
DMS	0.0916606	1	0.969705	1	0.335619	0.277528	0	-0.198661	0.1	0.1		0.7474	0.8932	0.8054	0.9466	1	1	18	4.31712	0	-1.02208
STU	0.0887499	1	0.969705	1	0.979491	0.247577	-0.05	-0.196403	0.1	0		0.6056	0.7968	0.8179	0.9466	1	1	21	8.86616	1	-2.21214
ACY	0.0860253	1	0.966818	0.9326	0.335165	0.253274	0	-0.190515	0.1	0.1		0.7363	0.8926	0.7622	0.9372	0.75	0.9326	24	4.31508	0	-1.94056
WTJ	0.0854142	0.5625	0.821127	0.876	0.791483	0.268262	0	-0.000494525	0	0		0.2821	0.6424	0.3617	0.7524	0.6667	0.876	12	6.33389	0	-1.33716
HK4	0.08475	0.5625	0.884831	0.7774	0.922371	0.238854	0	-0.000494525	0	0		0.3006	0.6268	0.4796	0.8039	0.7333	0.7774	15	7.47501	0	-2.69376
YIW	0.0847312	1	0.959612	0.9088	0.929296	0.228551	-0.1	-0.000494525	0	0		0.6154	0.8467	0.7109	0.9168	0.8	0.9088	20	7.57592	2	-3.4173
HKC	0.0817667	0.5625	0.884831	0.7984	0.903054	0.229233	0	-0.000494525	0	0		0.3105	0.6274	0.4796	0.8039	0.8462	0.7984	13	7.23163	0	-3.36216
X8D	0.0812316	0.5625	0.884831	0.7733	0.516527	0.41109	0	-0.000494525	0	0		0.3006	0.6268	0.4796	0.8039	0.875	0.7733	8	5.06613	0	1.69152
8H1	0.0809981	0.36	0.644282	0.8181	0.940626	0.736714	-0.05	-0.000494525	0	0		0.2757	0.5878	0.3333	0.6594	0.5714	0.8181	21	7.76269	1	5.60251
8I1	0.0805146	0.36	0.644282	0.8181	0.937167	0.736714	-0.05	-0.000494525	0	0		0.2757	0.5878	0.3333	0.6594	0.5714	0.8181	21	7.70239	1	5.60251
YAM	0.0799248	0.2025	0.843697	0.7545	0.94867	0.24875	-0.05	-0.000494525	0.1	0		0.2111	0.554	0.4683	0.7686	0.6667	0.7545	18	7.91678	1	-2.1538
3Q1	0.0781316	0.36	0.644282	0.8752	0.84355	0.459166	0	-0.000494525	0	0		0.2757	0.5878	0.3333	0.6594	0.6923	0.8752	13	6.68488	0	2.3448
3HK	0.0780702	0.5625	0.884831	0.8272	0.862397	0.221272	0	-0.000494525	0	0		0.3006	0.6268	0.4796	0.8039	0.8571	0.8272	14	6.83535	0	-4.10059
1BU	0.0773329	1	0.959612	0.8988	0.849104	0.242817	-0.1	-0.000494525	0	0		0.6095	0.8394	0.7109	0.9168	0.8125	0.8988	16	6.72759	2	-2.46351
R24	0.0771235	1	0.959612	0.9191	0.918429	0.219272	-0.1	-0.000494525	0	0		0.6121	0.8394	0.7109	0.9168	0.85	0.9191	20	7.42119	2	-4.32857
YIS	0.076032	1	0.959612	0.924	0.951326	0.268548	-0.15	-0.000494525	0	0		0.6154	0.8467	0.7109	0.9168	0.8333	0.924	24	7.97272	3	-1.32687
ACT	0.0716951	1	0.982014	1	0.390572	0.252107	0	-0.2	0.1	0.075		1	1	1	1	1	1	37	4.55509	0	-1.9939
P39	0.0709494	1	0.959612	0.9128	0.920834	0.212554	-0.1	-0.000494525	0	0		0.6121	0.8394	0.7109	0.9168	0.7917	0.9128	24	7.45374	2	-5.31222
KAO	0.0702612	0.2025	0.905424	0.7727	0.928876	0.917618	-0.05	-0.000494525	0	0		0.2111	0.5541	0.5139	0.8259	0.7059	0.7727	17	7.56955	1	8.8703
ZRK	0.0693297	0.2025	0.969705	0.9477	0.673537	0.55707	0	-0.000494525	0	0		0.6185	0.7781	0.8054	0.9466	0.8889	0.9477	9	5.72422	0	3.51517
B45	0.0693073	1	0.959612	0.8868	0.955822	0.209796	-0.1	-0.00133857	0	0		0.6121	0.8452	0.7109	0.9168	0.7647	0.8868	18	8.07433	2	-5.87818
L51	0.068706	1	0.916369	0.8988	0.922531	0.222683	-0.1	-0.000494525	0	0		0.6121	0.8394	0.6121	0.8394	0.8125	0.8988	16	7.47724	2	-3.952
3Q4	0.0681328	0.36	0.644282	0.7988	0.932275	0.397316	0	-0.000494525	0	0		0.2757	0.5878	0.3333	0.6594	0.5882	0.7988	17	7.62217	0	1.48768
0DU	0.0670697	1	0.893595	0.9079	0.880099	0.234677	-0.1	-0.000494525	0	0		0.3479	0.74	0.4708	0.8128	0.9	0.9079	10	6.99337	2	-2.96198
BA1	0.065631	0.6241	0.970431	1	0.903219	0.212283	-0.15	-0.000494525	0.1	0		0.6185	0.8527	0.8448	0.9491	1	1	22	7.23352	3	-5.36203
3F5	0.0649672	1	0.97592	1	0.585642	0.202019	-0.05	-0.000494525	0	0		0.8385	0.9359	0.9009	0.9702	1	1	13	5.34598	1	-9.45402
GVF	0.0648171	1	0.855078	0.9228	0.789916	0.265222	-0.1	-0.000494525	0	0		0.5	0.7541	0.5	0.7775	0.9	0.9228	10	6.32442	2	-1.449
0JL	0.0623859	0.6241	0.85346	0.5731	0.937153	0.219805	0	-0.000494525	0	0		0.1324	0.4047	0.41	0.7762	0.5556	0.5731	18	7.70215	0	-4.26565
L3L	0.0622918	0.36	0.877611	1	0.817552	0.243078	0	-0.000494525	0	0		0.2895	0.628	0.4566	0.797	1	1	10	6.49985	0	-2.44908
3Q0	0.0619024	0.36	0.644282	0.893	0.796039	0.378441	0	-0.000494525	0	0		0.2757	0.5878	0.3333	0.6594	0.7143	0.893	14	6.36172	0	1.19206
Q6W	0.061856	0.6241	0.85346	0.793	0.95643	0.278107	-0.05	-0.000494525	0	0		0.1324	0.4047	0.41	0.7762	0.65	0.793	20	8.08883	1	-1.00355
R48	0.0597541	1	0.959612	0.9101	0.863875	0.212402	-0.1	-0.000494525	0	0		0.6121	0.8394	0.7109	0.9168	0.8333	0.9101	18	6.84785	2	-5.34002
3GN	0.0586366	0.36	0.875447	0.9512	0.811096	0.243187	0	-0.000494525	0	0		0.2895	0.628	0.4358	0.795	0.8889	0.9512	9	6.45715	0	-2.44306
LY4	0.0583582	0.36	0.644282	0.8269	0.944404	0.32492	0	-0.000494525	0	0		0.2757	0.5878	0.3333	0.6594	0.5556	0.8269	18	7.83245	0	0.203896
741	0.057778	1	0.864713	0.814	0.948603	0.237042	-0.1	-0.000494525	0	0		0.2017	0.511	0.4585	0.7855	0.75	0.814	16	7.91541	2	-2.80662
AMZ	0.0573621	0.81	0.921796	0.8298	0.455543	0.204989	-0.1	-0.000494525	0.1	0		0.2819	0.4359	0.5362	0.8467	0.7	0.8298	10	4.8217	2	-7.40998
16C	0.0571561	0.36	0.870344	0.8571	0.966781	0.22205	-0.1	-0.000494525	0.1	0		0.2542	0.6348	0.3739	0.7904	0.6818	0.8571	22	8.37084	2	-4.01749
16W	0.0565535	0.2025	0.969231	1	0.918594	0.31642	0	-0.000494525	0	0		0.5649	0.6742	0.7976	0.945	1	1	12	7.42339	0	0.017197
0O7	0.0564481	0.2025	0.916369	0.9409	0.898748	0.362878	0	-0.000494525	0	0		0.2155	0.5743	0.5403	0.8394	0.8571	0.9409	14	7.18339	0	0.931092
AGS	0.0556671	1	0.973584	1	0.801374	0.204376	-0.15	-0.0537883	0.1	0		0.7624	0.9031	0.8555	0.9607	1	1	28	6.3949	3	-7.70654
MH4	0.0552299	0.36	0.644282	0.8576	0.917124	0.57954	-0.05	-0.000494525	0	0		0.2757	0.5878	0.3333	0.6594	0.625	0.8576	16	7.4039	1	3.76963
GSH	0.0549918	1	0.982014	1	0.633666	0.206749	-0.05	-0.198661	0.1	0.075		1	1	1	1	1	1	16	5.54798	1	-6.7253
3Q2	0.0543275	0.36	0.644282	0.889	0.848118	0.313486	0	-0.000494525	0	0		0.2757	0.5878	0.3333	0.6594	0.625	0.889	16	6.71991	0	-0.0498778
3Q6	0.053266	0.36	0.644282	0.8398	0.926763	0.297811	0	-0.000494525	0	0		0.2757	0.5878	0.3333	0.6594	0.6111	0.8398	18	7.538	0	-0.435129
A92	0.0508357	0.36	0.875447	0.8225	0.865354	0.228829	0	-0.000494525	0	0		0.2895	0.628	0.4358	0.795	0.6923	0.8225	13	6.86049	0	-3.39469
4FI	0.0497653	0.2025	0.902911	0.9429	0.82358	0.353981	0	-0.000494525	0	0		0.5422	0.8114	0.55	0.823	0.9286	0.9429	14	6.54079	0	0.773498
3Q5	0.0497622	0.36	0.644282	0.8398	0.924874	0.27897	0	-0.000494525	0	0		0.2757	0.5878	0.3333	0.6594	0.6111	0.8398	18	7.51049	0	-0.976138
3NU	0.0491256	0.4356	0.749698	0.724	0.8478	0.247544	0	-0.000494525	0	0		0.3333	0.7097	0.3333	0.7097	0.6667	0.724	12	6.71745	0	-2.2138
0S9	0.0471269	0.2025	0.852457	0.7953	0.931204	0.372503	0	-0.000494525	0	0		0.2505	0.5622	0.4966	0.7754	0.8125	0.7953	16	7.60534	0	1.09451
SS6	0.0450127	1	0.921796	0.8233	0.883648	0.216976	-0.1	-0.000494525	0	0		0.6154	0.8467	0.6154	0.8467	0.7778	0.8233	18	7.02744	2	-4.62052
PD1	0.0444695	0.2025	0.852457	0.7499	0.919637	0.377701	-0.1	-0.000494525	0.1	0		0.2486	0.5617	0.4966	0.7754	0.6842	0.7499	19	7.43742	2	1.18003
3RW	0.0416608	0.36	0.644282	0.8269	0.930527	0.236207	0	-0.000494525	0	0		0.2757	0.5878	0.3333	0.6594	0.5556	0.8269	18	7.59481	0	-2.86038
CKK	0.0410375	0.6241	0.85346	0.8567	0.944036	0.21248	-0.05	-0.000494525	0	0		0.1324	0.4047	0.41	0.7762	0.7143	0.8567	21	7.82545	1	-5.3257
JMZ	0.0407784	0.36	0.644282	0.8502	0.55879	0.374556	0	-0.000494525	0	0		0.2757	0.5878	0.3333	0.6594	0.6364	0.8502	11	5.23625	0	1.12852
B90	0.0407644	0.2025	0.952029	0.923	0.91451	0.253544	0	-0.000494525	0	0		0.3189	0.638	0.6734	0.8988	0.9444	0.923	18	7.36999	0	-1.92839
0J8	0.0400773	0.6241	0.85346	0.5465	0.950033	0.327512	-0.05	-0.000494525	0	0		0.1324	0.4047	0.41	0.7762	0.5625	0.5465	16	7.94514	1	0.258753
ABQ	0.0388413	0.36	0.644282	0.8567	0.968502	0.2044	0	-0.000494525	0	0		0.2757	0.5878	0.3333	0.6594	0.6	0.8567	20	8.42581	0	-7.6945
4GE	0.0382141	0.2025	0.902911	0.9333	0.696835	0.325527	0	-0.000494525	0	0		0.5422	0.8114	0.55	0.823	0.9167	0.9333	12	5.83227	0	0.216816
1BR	0.0375128	0.2025	0.916369	0.9216	0.956406	0.53807	-0.05	-0.000494525	0	0		0.2111	0.5541	0.5403	0.8394	0.7857	0.9216	14	8.08827	1	3.29764
P47	0.0374759	0.36	0.644282	0.7442	0.574872	0.382653	0	-0.000494525	0	0		0.2757	0.5878	0.3333	0.6594	0.4545	0.7442	11	5.30176	0	1.25986
76A	0.0371661	0.5625	0.884831	0.843	0.927004	0.225378	-0.05	-0.000494525	0	0		0.3006	0.6268	0.4796	0.8039	0.8235	0.843	17	7.54155	1	-3.69157
JZI	0.0369744	0.2025	0.898439	1	0.708326	0.290753	0	-0.000494525	0	0		0.5482	0.8138	0.55	0.818	1	1	12	5.88727	0	-0.626144
4D9	0.0346073	0.2025	0.902911	1	0.756091	0.253914	0	-0.000494525	0	0		0.5422	0.8114	0.55	0.823	1	1	11	6.13137	0	-1.91179
NOH	0.0343182	0.7921	0.922084	1	0.538317	0.215711	-0.05	-0.000494525	0	0		0.5951	0.8061	0.6275	0.8471	1	1	14	5.15357	1	-4.79845
3JZ	0.0338761	0.2025	0.898621	0.8494	0.935963	0.237583	-0.1	-0.000494525	0.1	0		0.2099	0.5969	0.4603	0.8182	0.6875	0.8494	16	7.68212	2	-2.77237
A58	0.0311267	0.5625	0.881947	0.8488	0.907776	0.213528	-0.05	-0.000494525	0	0		0.3087	0.6259	0.4758	0.8011	0.9167	0.8488	12	7.28677	1	-5.14137
4F8	0.0310736	0.2025	0.902911	0.9333	0.635046	0.291307	0	-0.000494525	0	0		0.5422	0.8114	0.55	0.823	0.9167	0.9333	12	5.55393	0	-0.610676
JZG	0.0308483	0.81	0.641297	1	0.649701	0.389178	-0.1	-0.000494525	0	0		0.3168	0.6368	0.3705	0.6581	1	1	8	5.61772	2	1.36274
0S8	0.0295615	0.2025	0.852457	0.7271	0.802298	0.298473	0	-0.000494525	0	0		0.2486	0.5617	0.4966	0.7754	0.75	0.7271	12	6.40072	0	-0.417833
0S7	0.0293551	0.2025	0.852457	0.7271	0.678146	0.350691	0	-0.000494525	0	0		0.2486	0.5617	0.4966	0.7754	0.75	0.7271	12	5.74526	0	0.713474
4FY	0.0289191	0.2025	0.902911	0.92	0.550713	0.317517	0	-0.000494525	0	0		0.5422	0.8114	0.55	0.823	0.9091	0.92	11	5.20355	0	0.0418912
1BQ	0.028813	0.2025	0.843697	0.709	0.878547	0.275395	0	-0.000494525	0	0		0.2111	0.5541	0.4683	0.7686	0.5714	0.709	14	6.97874	0	-1.09149
10N	0.0279994	0.2025	0.843697	0.7727	0.939163	0.229821	0	-0.000494525	0	0		0.2111	0.5541	0.4683	0.7686	0.75	0.7727	16	7.73678	0	-3.3157
4C0	0.0275305	0.2025	0.902911	0.92	0.738679	0.225544	0	-0.000494525	0	0		0.5422	0.8114	0.55	0.823	0.9091	0.92	11	6.03912	0	-3.67643
4G2	0.0258054	0.2025	0.902911	0.8628	0.549054	0.303641	0	-0.000494525	0	0		0.5422	0.8114	0.55	0.823	0.8333	0.8628	12	5.19685	0	-0.286108
GS3	0.0244681	1	0.85912	0.7233	0.936853	0.214653	-0.1	-0.000494525	0	0		0.2048	0.5217	0.4493	0.7808	0.625	0.7233	16	7.69707	2	-4.9584
0PF	0.0215286	0.2025	0.916369	0.9442	0.929263	0.442359	-0.05	-0.000494525	0	0		0.2111	0.554	0.5403	0.8394	0.9091	0.9442	11	7.57542	1	2.12508
4D7	0.0214017	0.2025	0.902911	0.92	0.639842	0.203441	0	-0.000494525	0	0		0.5422	0.8114	0.55	0.823	0.9	0.92	10	5.57468	0	-8.25036
4G5	0.0212563	0.2025	0.902911	0.92	0.539134	0.239839	0	-0.000494525	0	0		0.5422	0.8114	0.55	0.823	0.9	0.92	10	5.15686	0	-2.63453
1RU	0.0195192	0.6241	0.851574	0.6331	0.967148	0.21515	-0.05	-0.000494525	0	0		0.1331	0.4088	0.41	0.7747	0.5789	0.6331	19	8.38234	1	-4.88188
3RD	0.0186604	0.81	0.970943	1	0.386282	0.227635	-0.05	-0.000494525	0	0		0.7912	0.9227	0.8333	0.9509	1	1	6	4.53703	1	-3.49331
DTF	0.015107	0.81	0.916369	1	0.928465	0.204018	-0.2	-0.000494525	0	0.075		0.5455	0.8085	0.5644	0.8394	1	1	8	7.56334	4	-7.8995
UN8	0.0137594	0.36	0.914901	0.9913	0.937352	0.20995	-0.05	-0.000494525	0	0		0.5563	0.8375	0.5657	0.8375	0.9412	0.9913	17	7.70553	1	-5.84271
KDH	0.0117912	0.2025	0.914276	0.906	0.343609	0.213159	-0.1	-0.000494525	0.1	0		0.5422	0.8114	0.5742	0.8367	0.9	0.906	10	4.35275	2	-5.20449
GIA	0.00591183	0.2025	0.898439	0.9434	0.17294	0.215827	0	-0.000494525	0	0		0.5482	0.8138	0.55	0.818	0.8333	0.9434	12	3.43507	0	-4.7816
TSK	0.00273979	0.2025	0.969705	0.9738	0.925183	0.300905	-0.05	-0.000494525	0	0		0.6033	0.7624	0.8054	0.9466	0.9375	0.9738	16	7.51494	1	-0.355107
1JC	0.000930509	0.6241	0.85346	0.8079	0.949648	0.248192	-0.1	-0.000494525	0	0		0.1324	0.4047	0.41	0.7762	0.7	0.8079	20	7.93705	2	-2.1814
AKE	0.000168846	0.6241	0.962601	0.9922	0.377176	0.225346	-0.05	-0.000494525	0	0		0.4499	0.7333	0.7304	0.9248	0.8571	0.9922	7	4.49845	1	-3.69453
FAD	0	1	0.957953	0.9426	0.95104	0.203338	-0.15	-0.1	0	0.075		0.6843	0.8794	0.7209	0.9126	0.8605	0.9426	43	7.96656	3	-8.31902
ATP	0	1	0.97592	1	0.861837	0.206162	-0.15	-0.199991	0.1	0.075		0.8385	0.9359	0.9009	0.9702	1	1	44	6.83063	3	-6.93154
GDP	0	1	0.977313	1	0.891003	0.216683	-0.1	-0.190515	0	0		0.8639	0.9656	0.9034	0.9763	1	1	26	7.10103	2	-4.66064
ADP	0	1	0.982014	1	0.720795	0.206162	-0.1	-0.2	0.1	0		1	1	1	1	1	1	34	5.94841	2	-6.93154
COA	0	0.81	0.925532	1	0.763819	0.201015	-0.15	-0.00359724	0	0		0.2714	0.5605	0.5743	0.852	1	1	23	6.17373	3	-11.0042
RDF	0	0.7921	0.868983	0.8965	0.875165	0.2002	-0.15	-0.000494525	0	0		0.2982	0.6983	0.3835	0.7892	0.8824	0.8965	17	6.94742	3	-14.6666
3EF	0	0.4761	0.745926	0.4636	0.909844	0.56492	-0.15	-0.000494525	0	0		0.1621	0.4874	0.2289	0.7077	0.12	0.4636	25	7.31174	3	3.60433
EDO	0	1	0.981711	1	0.365832	0.24437	0	-0.2	0.1	0		0.7474	0.9119	0.9868	0.9983	1	1	72	4.44986	0	-2.3787
RX4	0	0.4761	0.745926	0.4616	0.750877	0.203429	-0.1	-0.000494525	0	0		0.1621	0.4874	0.2289	0.7077	0.1765	0.4616	17	6.10329	2	-8.25804
3ES	0	0.4761	0.745926	0.4833	0.863119	0.56492	-0.15	-0.000494525	0	0		0.1621	0.4874	0.2289	0.7077	0.125	0.4833	24	6.84144	3	3.60433
PEG	0	1	0.959612	1	0.344422	0.231202	0	-0.199933	0.1	0		0.6121	0.8394	0.7109	0.9168	1	1	17	4.35635	0	-3.20981
RX3	0	0.4761	0.745926	0.4964	0.702882	0.206613	-0.1	-0.000494525	0	0		0.1621	0.4874	0.2289	0.7077	0.1364	0.4964	22	5.86106	2	-6.77125
LI8	0	0.36	0.644282	0.839	0.93143	0.228277	-0.05	-0.000494525	0	0		0.2757	0.5878	0.3333	0.6594	0.5882	0.839	17	7.60886	1	-3.43976
MP7	0	0.36	0.699097	0.7779	0.945646	0.24671	-0.05	-0.000494525	0	0		0.2781	0.5991	0.3396	0.6843	0.6	0.7779	25	7.85635	1	-2.25613
XY3	0	0.2025	0.952029	0.9357	0.950782	0.211231	-0.05	-0.000494525	0	0		0.3189	0.638	0.6734	0.8988	0.8261	0.9357	23	7.96102	1	-5.5666
IQ6	0	0.2025	0.969705	0.9651	0.895358	0.287373	-0.05	-0.000494525	0	0		0.6056	0.7661	0.8054	0.9466	0.9231	0.9651	13	7.14667	1	-0.722236
0YH	0	0.2025	0.898621	0.8349	0.937958	0.351275	-0.05	-0.000494525	0	0		0.2099	0.5969	0.4603	0.8182	0.7059	0.8349	17	7.71589	1	0.724212
K9Y	0	0.2025	0.843697	0.7876	0.846846	0.239211	-0.05	-0.000494525	0	0		0.2111	0.5541	0.4683	0.7686	0.7368	0.7876	19	6.71007	1	-2.67218
HBM	0	0.2025	0.969705	0.9738	0.953007	0.201243	-0.1	-0.000494525	0	0		0.6033	0.7624	0.8054	0.9466	0.9375	0.9738	16	8.00963	2	-10.5468
B91	0	0.2025	0.952029	0.9242	0.86501	0.356194	-0.1	-0.000494525	0	0		0.3189	0.638	0.6734	0.8988	0.8462	0.9242	26	6.85754	2	0.81333
KRG	0	0.2025	0.00483032	0	0.306674	0.273214	0	-0.000494525	0	0		0.0285	0.0672	0.0285	0.0672	0	0	14	4.18429	0	-1.16429
T2B	0	0.2025	0.912536	0.7872	0.444082	0.41781	-0.05	-0.000494525	0	0		0.4753	0.8316	0.4784	0.8345	0.6875	0.7872	16	4.77539	1	1.78785
0Y3	0	0.6241	0.493	0.8817	0.96293	0.201098	-0.2	-0.000494525	0	0		0.1347	0.3799	0.2715	0.5972	0.7368	0.8817	19	8.25717	4	-10.8274
M61	0	0.6241	0.85346	0.8079	0.947625	0.210288	-0.1	-0.000494525	0	0		0.1324	0.4047	0.41	0.7762	0.7	0.8079	20	7.89553	2	-5.76663
585	-1	None	None	None	None	None	None	None	None	None		None	None	None	None	None	None	15	7.60118	0	1.26396
B49	-1	None	None	None	None	None	None	None	None	None		None	None	None	None	None	None	13	7.2728	0	-10.7913
QIG	-1	None	None	None	None	None	None	None	None	None		None	None	None	None	None	None	16	7.50371	0	6.59737
55F	-1	None	None	None	None	None	None	None	None	None		None	None	None	None	None	None	15	7.41407	0	5.20651
PY1	-1	None	None	None	None	None	None	None	None	None		None	None	None	None	None	None	14	7.26671	0	4.43404
STR	-1	None	None	None	None	None	None	None	None	None		None	None	None	None	None	None	8	6.69465	0	-2.54374
B43	-1	None	None	None	None	None	None	None	None	None		None	None	None	None	None	None	15	7.41984	1	2.82062
85	-1	None	None	None	None	None	None	None	None	None		None	None	None	None	None	None	16	7.48877	0	3.78278
855	-1	None	None	None	None	None	None	None	None	None		None	None	None	None	None	None	16	7.3921	0	8.24182
580	-1	None	None	None	None	None	None	None	None	None		None	None	None	None	None	None	16	7.20512	0	2.67048
ZZG	-1	None	None	None	None	None	None	None	None	None		None	None	None	None	None	None	18	7.80583	1	2.86401
ZZF	-1	None	None	None	None	None	None	None	None	None		None	None	None	None	None	None	14	7.17597	1	-5.86755
JZO	-1	None	None	None	None	None	None	None	None	None		None	None	None	None	None	None	18	7.68213	0	5.46397
LHL	-1	None	None	None	None	None	None	None	None	None		None	None	None	None	None	None	18	8.31118	2	3.26722
1NS	-1	None	None	None	None	None	None	None	None	None		None	None	None	None	None	None	14	7.36859	0	-5.2473
1NR	-1	None	None	None	None	None	None	None	None	None		None	None	None	None	None	None	14	7.16043	0	-1.97914
SR7	-1	None	None	None	None	None	None	None	None	None		None	None	None	None	None	None	12	7.43403	0	9.23141
1NQ	-1	None	None	None	None	None	None	None	None	None		None	None	None	None	None	None	16	7.82471	1	-1.63817
CIR	-1	None	None	None	None	None	None	None	None	None		None	None	None	None	None	None	14	5.61862	0	-6.38999
CMP	-1	None	None	None	None	None	None	None	None	None		None	None	None	None	None	None	28	5.91934	1	-5.75491
0G2	-1	None	None	None	None	None	None	None	None	None		None	None	None	None	None	None	14	7.42049	1	4.26388
328	-1	None	None	None	None	None	None	None	None	None		None	None	None	None	None	None	15	6.87122	0	2.20599
477	-1	None	None	None	None	None	None	None	None	None		None	None	None	None	None	None	14	7.05625	1	-2.01893
AGU	-1	None	None	None	None	None	None	None	None	None		None	None	None	None	None	None	4	5.78402	0	-2.74577
ZOP	-1	None	None	None	None	None	None	None	None	None		None	None	None	None	None	None	19	8.17564	1	1.68676
0G1	-1	None	None	None	None	None	None	None	None	None		None	None	None	None	None	None	13	7.18593	1	4.78272
URE	-1	None	None	None	None	None	None	None	None	None		None	None	None	None	None	None	218	5.6554	0	-2.08838
XXZ	-1	None	None	None	None	None	None	None	None	None		None	None	None	None	None	None	13	7.02457	0	2.45796
7NI	-1	None	None	None	None	None	None	None	None	None		None	None	None	None	None	None	8	5.92737	0	-3.72137
H4B	-1	None	None	None	None	None	None	None	None	None		None	None	None	None	None	None	7	5.62443	1	-5.17866
ARR	-1	None	None	None	None	None	None	None	None	None		None	None	None	None	None	None	11	8.23731	1	7.26215
ASP	-1	None	None	None	None	None	None	None	None	None		None	None	None	None	None	None	6	4.81678	0	-4.28622
B14	-1	None	None	None	None	None	None	None	None	None		None	None	None	None	None	None	13	7.09716	0	2.29216
G7K	-1	None	None	None	None	None	None	None	None	None		None	None	None	None	None	None	15	7.73907	2	-2.00893
9RA	-1	None	None	None	None	None	None	None	None	None		None	None	None	None	None	None	16	7.63174	1	-5.53615
SCI	-1	None	None	None	None	None	None	None	None	None		None	None	None	None	None	None	9	4.97605	0	-3.93441
HAR	-1	None	None	None	None	None	None	None	None	None		None	None	None	None	None	None	13	5.34146	1	-6.4441
ITU	-1	None	None	None	None	None	None	None	None	None		None	None	None	None	None	None	7	4.88355	0	-2.12328
AT2	-1	None	None	None	None	None	None	None	None	None		None	None	None	None	None	None	13	6.12445	0	-1.67924
CLW	-1	None	None	None	None	None	None	None	None	None		None	None	None	None	None	None	9	4.60935	0	4.57517
AT6	-1	None	None	None	None	None	None	None	None	None		None	None	None	None	None	None	10	6.2428	0	-6.42155
TSZ	-1	None	None	None	None	None	None	None	None	None		None	None	None	None	None	None	9	5.84262	0	-2.98426
REA	-1	None	None	None	None	None	None	None	None	None		None	None	None	None	None	None	16	7.68898	1	-2.73666
TBY	-1	None	None	None	None	None	None	None	None	None		None	None	None	None	None	None	12	5.98759	0	0.462196
A11	-1	None	None	None	None	None	None	None	None	None		None	None	None	None	None	None	13	5.85336	0	1.63542
14W	-1	None	None	None	None	None	None	None	None	None		None	None	None	None	None	None	6	4.42391	0	-2.37114
ATE	-1	None	None	None	None	None	None	None	None	None		None	None	None	None	None	None	10	6.92254	0	-1.28219
INE	-1	None	None	None	None	None	None	None	None	None		None	None	None	None	None	None	19	4.96717	0	-6.5133
MPW	-1	None	None	None	None	None	None	None	None	None		None	None	None	None	None	None	9	6.05249	0	3.84868
444	-1	None	None	None	None	None	None	None	None	None		None	None	None	None	None	None	22	7.19801	1	-2.93674
CAQ	-1	None	None	None	None	None	None	None	None	None		None	None	None	None	None	None	7	3.65385	0	1.50624
ZD6	-1	None	None	None	None	None	None	None	None	None		None	None	None	None	None	None	18	6.73585	0	0.665737
6NI	-1	None	None	None	None	None	None	None	None	None		None	None	None	None	None	None	9	4.74528	0	-4.12115
BHF	-1	None	None	None	None	None	None	None	None	None		None	None	None	None	None	None	11	7.02819	0	8.36647
8ST	-1	None	None	None	None	None	None	None	None	None		None	None	None	None	None	None	15	7.65564	0	6.78372
PIT	-1	None	None	None	None	None	None	None	None	None		None	None	None	None	None	None	3	4.24061	0	0.906205
33Y	-1	None	None	None	None	None	None	None	None	None		None	None	None	None	None	None	17	8.18121	1	-6.56081
329	-1	None	None	None	None	None	None	None	None	None		None	None	None	None	None	None	9	4.91813	0	-0.128575
PP1	-1	None	None	None	None	None	None	None	None	None		None	None	None	None	None	None	13	6.89696	0	-1.85432
GGB	-1	None	None	None	None	None	None	None	None	None		None	None	None	None	None	None	11	4.92808	0	-4.94493
4ID	-1	None	None	None	None	None	None	None	None	None		None	None	None	None	None	None	17	7.27945	1	-3.71464
5NI	-1	None	None	None	None	None	None	None	None	None		None	None	None	None	None	None	9	4.52871	0	-3.82795
IQK	-1	None	None	None	None	None	None	None	None	None		None	None	None	None	None	None	15	6.97537	1	-8.61833
327	-1	None	None	None	None	None	None	None	None	None		None	None	None	None	None	None	7	4.67104	0	0.0321995
ORN	-1	None	None	None	None	None	None	None	None	None		None	None	None	None	None	None	12	4.07385	0	-3.27119
ADN	-1	None	None	None	None	None	None	None	None	None		None	None	None	None	None	None	13	5.24836	0	-8.84453
L05	-1	None	None	None	None	None	None	None	None	None		None	None	None	None	None	None	17	7.8539	0	5.45939
FMN	-1	None	None	None	None	None	None	None	None	None		None	None	None	None	None	None	31	6.84584	2	-1.53472
64	-1	None	None	None	None	None	None	None	None	None		None	None	None	None	None	None	20	8.22943	2	-0.819347
BVF	-1	None	None	None	None	None	None	None	None	None		None	None	None	None	None	None	6	4.30985	0	-1.37882
EKZ	-1	None	None	None	None	None	None	None	None	None		None	None	None	None	None	None	10	4.10691	0	1.62721
OLA	-1	None	None	None	None	None	None	None	None	None		None	None	None	None	None	None	14	6.98901	1	-2.89275
88	-1	None	None	None	None	None	None	None	None	None		None	None	None	None	None	None	16	8.33774	2	-3.01162
2AI	-1	None	None	None	None	None	None	None	None	None		None	None	None	None	None	None	4	4.38574	0	-1.24927
CHD	-1	None	None	None	None	None	None	None	None	None		None	None	None	None	None	None	4	3.85126	0	-10.8671
CO1	-1	None	None	None	None	None	None	None	None	None		None	None	None	None	None	None	14	8.21674	1	-9.49918
59G	-1	None	None	None	None	None	None	None	None	None		None	None	None	None	None	None	17	8.45534	2	0.887098
754	-1	None	None	None	None	None	None	None	None	None		None	None	None	None	None	None	12	7.51445	1	-4.00514
X2M	-1	None	None	None	None	None	None	None	None	None		None	None	None	None	None	None	12	6.08194	0	0.108053
0KS	-1	None	None	None	None	None	None	None	None	None		None	None	None	None	None	None	19	7.10785	0	-2.78461
CHC	-1	None	None	None	None	None	None	None	None	None		None	None	None	None	None	None	18	8.14853	1	-10.6699
IZD	-1	None	None	None	None	None	None	None	None	None		None	None	None	None	None	None	15	6.43354	0	-5.83772
COL	-1	None	None	None	None	None	None	None	None	None		None	None	None	None	None	None	12	6.20312	0	-3.15029
234	-1	None	None	None	None	None	None	None	None	None		None	None	None	None	None	None	16	6.24119	0	0.982936
T1D	-1	None	None	None	None	None	None	None	None	None		None	None	None	None	None	None	15	5.99892	0	4.1012
T2D	-1	None	None	None	None	None	None	None	None	None		None	None	None	None	None	None	13	5.98698	0	-0.471744
694	-1	None	None	None	None	None	None	None	None	None		None	None	None	None	None	None	13	5.95736	0	-4.58101
IX1	-1	None	None	None	None	None	None	None	None	None		None	None	None	None	None	None	16	6.03916	0	1.49944
O62	-1	None	None	None	None	None	None	None	None	None		None	None	None	None	None	None	18	8.3636	2	-2.28909
521	-1	None	None	None	None	None	None	None	None	None		None	None	None	None	None	None	12	5.80771	0	5.18204
A1R	-1	None	None	None	None	None	None	None	None	None		None	None	None	None	None	None	17	5.81437	3	-7.24081
LO1	-1	None	None	None	None	None	None	None	None	None		None	None	None	None	None	None	11	5.58063	0	-1.18319
OTA	-1	None	None	None	None	None	None	None	None	None		None	None	None	None	None	None	12	5.53145	0	-2.49403
34	-1	None	None	None	None	None	None	None	None	None		None	None	None	None	None	None	18	8.2178	2	-3.48593
AS3	-1	None	None	None	None	None	None	None	None	None		None	None	None	None	None	None	8	4.27812	0	-2.70535
CI2	-1	None	None	None	None	None	None	None	None	None		None	None	None	None	None	None	10	NaN	0	-1.17007
509	-1	None	None	None	None	None	None	None	None	None		None	None	None	None	None	None	13	5.46987	0	-3.06274
FEP	-1	None	None	None	None	None	None	None	None	None		None	None	None	None	None	None	12	5.43624	0	-0.524839
DFM	-1	None	None	None	None	None	None	None	None	None		None	None	None	None	None	None	15	5.33306	0	-2.64061
FNP	-1	None	None	None	None	None	None	None	None	None		None	None	None	None	None	None	12	5.31353	0	0.890426
37G	-1	None	None	None	None	None	None	None	None	None		None	None	None	None	None	None	16	8.27342	2	-2.9211
968	-1	None	None	None	None	None	None	None	None	None		None	None	None	None	None	None	13	5.27153	0	-6.23515
1C2	-1	None	None	None	None	None	None	None	None	None		None	None	None	None	None	None	13	5.23367	0	-5.72273
794	-1	None	None	None	None	None	None	None	None	None		None	None	None	None	None	None	13	5.08633	0	-6.14396
24	-1	None	None	None	None	None	None	None	None	None		None	None	None	None	None	None	14	6.59695	1	-7.18038
OAI	-1	None	None	None	None	None	None	None	None	None		None	None	None	None	None	None	12	5.05942	0	-6.85215
TCD	-1	None	None	None	None	None	None	None	None	None		None	None	None	None	None	None	17	8.54678	1	5.24723
910	-1	None	None	None	None	None	None	None	None	None		None	None	None	None	None	None	15	6.53237	1	-0.989215
761	-1	None	None	None	None	None	None	None	None	None		None	None	None	None	None	None	12	5.03698	0	-4.20294
DBD	-1	None	None	None	None	None	None	None	None	None		None	None	None	None	None	None	15	6.51257	1	-5.99411
PIC	-1	None	None	None	None	None	None	None	None	None		None	None	None	None	None	None	13	4.96415	0	-1.79769
82X	-1	None	None	None	None	None	None	None	None	None		None	None	None	None	None	None	17	8.38147	2	0.580708
OBA	-1	None	None	None	None	None	None	None	None	None		None	None	None	None	None	None	12	4.9352	0	-5.19662
878	-1	None	None	None	None	None	None	None	None	None		None	None	None	None	None	None	12	4.8978	0	-5.51441
OPA	-1	None	None	None	None	None	None	None	None	None		None	None	None	None	None	None	12	4.84146	0	-3.48828
LZQ	-1	None	None	None	None	None	None	None	None	None		None	None	None	None	None	None	10	4.70792	0	-2.49962
61X	-1	None	None	None	None	None	None	None	None	None		None	None	None	None	None	None	22	8.19028	1	-2.22543
O90	-1	None	None	None	None	None	None	None	None	None		None	None	None	None	None	None	17	8.08379	1	-3.45637
B3U	-1	None	None	None	None	None	None	None	None	None		None	None	None	None	None	None	9	4.20966	0	-2.19268
GPA	-1	None	None	None	None	None	None	None	None	None		None	None	None	None	None	None	9	4.19635	0	-5.45002
BNS	-1	None	None	None	None	None	None	None	None	None		None	None	None	None	None	None	7	4.33421	0	-3.86543
UN6	-1	None	None	None	None	None	None	None	None	None		None	None	None	None	None	None	18	6.6725	0	-7.38171
89P	-1	None	None	None	None	None	None	None	None	None		None	None	None	None	None	None	21	8.34088	2	3.38209
UN7	-1	None	None	None	None	None	None	None	None	None		None	None	None	None	None	None	18	6.18755	0	-9.02628
P27	-1	None	None	None	None	None	None	None	None	None		None	None	None	None	None	None	18	7.43245	2	4.99405
X2L	-1	None	None	None	None	None	None	None	None	None		None	None	None	None	None	None	12	5.91664	0	0.594104
X2K	-1	None	None	None	None	None	None	None	None	None		None	None	None	None	None	None	12	5.86305	0	-3.75164
643	-1	None	None	None	None	None	None	None	None	None		None	None	None	None	None	None	14	8.34639	2	-1.7232
965	-1	None	None	None	None	None	None	None	None	None		None	None	None	None	None	None	26	7.99499	2	-8.84872
LO2	-1	None	None	None	None	None	None	None	None	None		None	None	None	None	None	None	23	7.71236	1	-1.67639
G58	-1	None	None	None	None	None	None	None	None	None		None	None	None	None	None	None	21	7.86503	2	-1.7688
635	-1	None	None	None	None	None	None	None	None	None		None	None	None	None	None	None	19	8.41371	2	-8.71168
FRJ	-1	None	None	None	None	None	None	None	None	None		None	None	None	None	None	None	10	7.19695	3	-7.75997
OLF	-1	None	None	None	None	None	None	None	None	None		None	None	None	None	None	None	20	8.28285	2	-0.00497768
Z70	-1	None	None	None	None	None	None	None	None	None		None	None	None	None	None	None	13	3.43897	0	-4.13684
OMM	-1	None	None	None	None	None	None	None	None	None		None	None	None	None	None	None	20	8.45401	2	0.675916
OOK	-1	None	None	None	None	None	None	None	None	None		None	None	None	None	None	None	21	8.30144	2	-0.0922631
LX2	-1	None	None	None	None	None	None	None	None	None		None	None	None	None	None	None	26	8.10525	2	-7.46589
512	-1	None	None	None	None	None	None	None	None	None		None	None	None	None	None	None	12	4.20368	0	-4.89548
OOF	-1	None	None	None	None	None	None	None	None	None		None	None	None	None	None	None	19	8.39816	2	2.691
F32	-1	None	None	None	None	None	None	None	None	None		None	None	None	None	None	None	15	7.3803	2	-2.40812
4B3	-1	None	None	None	None	None	None	None	None	None		None	None	None	None	None	None	16	7.19758	2	-6.20557
335	-1	None	None	None	None	None	None	None	None	None		None	None	None	None	None	None	19	7.51907	2	4.13583
588	-1	None	None	None	None	None	None	None	None	None		None	None	None	None	None	None	15	6.59463	2	-13.4729
418	-1	None	None	None	None	None	None	None	None	None		None	None	None	None	None	None	18	6.37854	2	-11.5108
UN5	-1	None	None	None	None	None	None	None	None	None		None	None	None	None	None	None	18	6.34676	2	-7.39073
527	-1	None	None	None	None	None	None	None	None	None		None	None	None	None	None	None	19	7.49864	2	-7.61323
941	-1	None	None	None	None	None	None	None	None	None		None	None	None	None	None	None	16	5.60793	2	-7.20273
429	-1	None	None	None	None	None	None	None	None	None		None	None	None	None	None	None	17	5.51203	2	-12.0404
515	-1	None	None	None	None	None	None	None	None	None		None	None	None	None	None	None	21	7.70944	3	-13.3912
902	-1	None	None	None	None	None	None	None	None	None		None	None	None	None	None	None	22	6.83995	3	-8.08115
INX	-1	None	None	None	None	None	None	None	None	None		None	None	None	None	None	None	15	6.38126	3	-11.6968
