# Supplementary material for: Drug repurposing for aging research using model organisms
Source: Aging Cell. 2017 Jun 16;16(5):1006–15. doi: 10.1111/acel.12626 (PMC5595691; doi:10.1111/acel.12626)
Supplement: Supplementary file 7 — Data S1 Zip‐Archive of all report cards. [file ACEL-16-1006-s007.zip]

Archive with 743 entries (743 files):
- RC_01P.pdf
- RC_022.pdf
- RC_024.pdf
- RC_034.pdf
- RC_039.pdf
- RC_03X.pdf
- RC_044.pdf
- RC_048.pdf
- RC_05S.pdf
- RC_064.pdf
- RC_06J.pdf
- RC_06T.pdf
- RC_07S.pdf
- RC_084.pdf
- RC_085.pdf
- RC_088.pdf
- RC_09H.pdf
- RC_09J.pdf
- RC_0DU.pdf
- RC_0G1.pdf
- RC_0G2.pdf
- RC_0J3.pdf
- RC_0J8.pdf
- RC_0JJ.pdf
- RC_0JK.pdf
- RC_0JL.pdf
- RC_0KD.pdf
- RC_0KS.pdf
- RC_0LI.pdf
- RC_0NR.pdf
- RC_0O7.pdf
- RC_0OM.pdf
- RC_0OO.pdf
- RC_0PF.pdf
- RC_0QW.pdf
- RC_0R4.pdf
- RC_0RF.pdf
- RC_0RS.pdf
- RC_0S7.pdf
- RC_0S8.pdf
- RC_0S9.pdf
- RC_0XZ.pdf
- RC_0Y3.pdf
- RC_0YH.pdf
- RC_10B.pdf
- RC_10N.pdf
- RC_12C.pdf
- RC_14W.pdf
- RC_16C.pdf
- RC_16W.pdf
- RC_17G.pdf
- RC_19B.pdf
- RC_1AM.pdf
- RC_1AO.pdf
- RC_1AU.pdf
- RC_1BJ.pdf
- RC_1BK.pdf
- RC_1BQ.pdf
- RC_1BR.pdf
- RC_1BU.pdf
- RC_1C2.pdf
- RC_1DA.pdf
- RC_1EJ.pdf
- RC_1EK.pdf
- RC_1FN.pdf
- RC_1GK.pdf
- RC_1JC.pdf
- RC_1KO.pdf
- RC_1M8.pdf
- RC_1N1.pdf
- RC_1NQ.pdf
- RC_1NR.pdf
- RC_1NS.pdf
- RC_1PE.pdf
- RC_1PP.pdf
- RC_1R9.pdf
- RC_1RA.pdf
- RC_1RQ.pdf
- RC_1RU.pdf
- RC_1V5.pdf
- RC_1ZB.pdf
- RC_21B.pdf
- RC_222.pdf
- RC_234.pdf
- RC_253.pdf
- RC_255.pdf
- RC_279.pdf
- RC_287.pdf
- RC_29A.pdf
- RC_2AE.pdf
- RC_2AI.pdf
- RC_2CH.pdf
- RC_2DL.pdf
- RC_2GJ.pdf
- RC_2HT.pdf
- RC_2KU.pdf
- RC_304.pdf
- RC_306.pdf
- RC_30G.pdf
- RC_319.pdf
- RC_320.pdf
- RC_327.pdf
- RC_328.pdf
- RC_329.pdf
- RC_335.pdf
- RC_33A.pdf
- RC_33Y.pdf
- RC_34I.pdf
- RC_34O.pdf
- RC_351.pdf
- RC_353.pdf
- RC_358.pdf
- RC_373.pdf
- RC_37G.pdf
- RC_38P.pdf
- RC_39P.pdf
- RC_3BH.pdf
- RC_3BK.pdf
- RC_3BM.pdf
- RC_3EF.pdf
- RC_3ES.pdf
- RC_3F5.pdf
- RC_3FD.pdf
- RC_3FF.pdf
- RC_3FN.pdf
- RC_3GN.pdf
- RC_3GO.pdf
- RC_3HK.pdf
- RC_3IP.pdf
- RC_3JZ.pdf
- RC_3NE.pdf
- RC_3NU.pdf
- RC_3NV.pdf
- RC_3NW.pdf
- RC_3O0.pdf
- RC_3OR.pdf
- RC_3P1.pdf
- RC_3Q0.pdf
- RC_3Q1.pdf
- RC_3Q2.pdf
- RC_3Q3.pdf
- RC_3Q4.pdf
- RC_3Q5.pdf
- RC_3Q6.pdf
- RC_3RD.pdf
- RC_3RW.pdf
- RC_3V0.pdf
- RC_418.pdf
- RC_422.pdf
- RC_429.pdf
- RC_42C.pdf
- RC_437.pdf
- RC_43A.pdf
- RC_43P.pdf
- RC_444.pdf
- RC_446.pdf
- RC_469.pdf
- RC_46A.pdf
- RC_46C.pdf
- RC_477.pdf
- RC_47X.pdf
- RC_4B3.pdf
- RC_4BC.pdf
- RC_4BL.pdf
- RC_4BM.pdf
- RC_4BX.pdf
- RC_4BY.pdf
- RC_4C0.pdf
- RC_4D7.pdf
- RC_4D9.pdf
- RC_4F8.pdf
- RC_4FF.pdf
- RC_4FI.pdf
- RC_4FY.pdf
- RC_4G2.pdf
- RC_4G5.pdf
- RC_4GE.pdf
- RC_4GU.pdf
- RC_4I5.pdf
- RC_4ID.pdf
- RC_4KA.pdf
- RC_4UB.pdf
- RC_509.pdf
- RC_512.pdf
- RC_515.pdf
- RC_521.pdf
- RC_527.pdf
- RC_52P.pdf
- RC_530.pdf
- RC_533.pdf
- RC_537.pdf
- RC_553.pdf
- RC_55F.pdf
- RC_573.pdf
- RC_580.pdf
- RC_585.pdf
- RC_588.pdf
- RC_589.pdf
- RC_59G.pdf
- RC_5BM.pdf
- RC_5FW.pdf
- RC_5HK.pdf
- RC_5JZ.pdf
- RC_5NI.pdf
- RC_5UD.pdf
- RC_61X.pdf
- RC_635.pdf
- RC_643.pdf
- RC_679.pdf
- RC_694.pdf
- RC_6CM.pdf
- RC_6HK.pdf
- RC_6NI.pdf
- RC_6QM.pdf
- RC_710.pdf
- RC_738.pdf
- RC_73Q.pdf
- RC_741.pdf
- RC_754.pdf
- RC_761.pdf
- RC_76A.pdf
- RC_78P.pdf
- RC_794.pdf
- RC_7HK.pdf
- RC_7NI.pdf
- RC_7PA.pdf
- RC_7PY.pdf
- RC_82X.pdf
- RC_855.pdf
- RC_859.pdf
- RC_85A.pdf
- RC_877.pdf
- RC_878.pdf
- RC_880.pdf
- RC_88Z.pdf
- RC_891.pdf
- RC_893.pdf
- RC_89P.pdf
- RC_8H1.pdf
- RC_8I1.pdf
- RC_8PR.pdf
- RC_8ST.pdf
- RC_902.pdf
- RC_910.pdf
- RC_932.pdf
- RC_941.pdf
- RC_94M.pdf
- RC_965.pdf
- RC_968.pdf
- RC_984.pdf
- RC_9BD.pdf
- RC_9HP.pdf
- RC_9LI.pdf
- RC_9RA.pdf
- RC_A11.pdf
- RC_A17.pdf
- RC_A1R.pdf
- RC_A25.pdf
- RC_A42.pdf
- RC_A53.pdf
- RC_A58.pdf
- RC_A92.pdf
- RC_AAI.pdf
- RC_ABQ.pdf
- RC_ACE.pdf
- RC_ACM.pdf
- RC_ACT.pdf
- RC_ACY.pdf
- RC_ADE.pdf
- RC_ADN.pdf
- RC_ADP.pdf
- RC_ADZ.pdf
- RC_AFE.pdf
- RC_AGS.pdf
- RC_AGU.pdf
- RC_AIZ.pdf
- RC_AKE.pdf
- RC_AKG.pdf
- RC_ALE.pdf
- RC_ALH.pdf
- RC_AM7.pdf
- RC_AMP.pdf
- RC_AMZ.pdf
- RC_AQZ.pdf
- RC_ARR.pdf
- RC_AS3.pdf
- RC_ASP.pdf
- RC_ASW.pdf
- RC_AT2.pdf
- RC_AT6.pdf
- RC_ATE.pdf
- RC_ATP.pdf
- RC_ATU.pdf
- RC_B10.pdf
- RC_B11.pdf
- RC_B14.pdf
- RC_B21.pdf
- RC_B2D.pdf
- RC_B2J.pdf
- RC_B2K.pdf
[truncated: 443 more entries]
