# Supplementary material for: Drug repurposing for aging research using model organisms
Source: Aging Cell. 2017 Jun 16;16(5):1006–15. doi: 10.1111/acel.12626 (PMC5595691; doi:10.1111/acel.12626)
Supplement: Supplementary file 8 — Data S2 Grantham‐based similarity matrix. [file ACEL-16-1006-s008.txt]

#Grantham Similarity Matrix (round to 2 digits) - Derived from Grantham1974 distance matrix by 1-(normalised (0-1)-distance)
A       1.0
R       0.48    1.0
N       0.48    0.6     1.0
D       0.41    0.55    0.89    1.0
C       0.09    0.16    0.35    0.28    1.0
E       0.5     0.75    0.8     0.79    0.21    1.0
Q       0.58    0.8     0.79    0.72    0.28    0.87    1.0
G       0.72    0.42    0.63    0.56    0.26    0.54    0.6     1.0
H       0.6     0.87    0.68    0.62    0.19    0.81    0.89    0.54    1.0
I       0.56    0.55    0.31    0.22    0.08    0.38    0.49    0.37    0.56    1.0
L       0.55    0.53    0.29    0.2     0.08    0.36    0.47    0.36    0.54    0.98    1.0
K       0.51    0.88    0.56    0.53    0.06    0.74    0.75    0.41    0.85    0.53    0.5     1.0
M       0.61    0.58    0.34    0.26    0.09    0.41    0.53    0.41    0.6     0.95    0.93    0.56    1.0
F       0.47    0.55    0.27    0.18    0.05    0.35    0.46    0.29    0.53    0.9     0.9     0.53    0.87    1.0
P       0.87    0.52    0.58    0.5     0.21    0.57    0.65    0.8     0.64    0.56    0.54    0.52    0.6     0.47    1.0
S       0.54    0.49    0.79    0.7     0.48    0.63    0.68    0.74    0.59    0.34    0.33    0.44    0.37    0.28    0.66    1.0
T       0.73    0.67    0.7     0.6     0.31    0.7     0.8     0.73    0.78    0.59    0.57    0.64    0.62    0.52    0.82    0.73    1.0
W       0.31    0.53    0.19    0.16    0.0     0.29    0.4     0.14    0.47    0.72    0.72    0.49    0.69    0.81    0.32    0.18    0.4     1.0
Y       0.48    0.64    0.33    0.26    0.1     0.43    0.54    0.32    0.61    0.85    0.83    0.6     0.83    0.9     0.49    0.33    0.57    0.83    1.0
V       0.7     0.55    0.38    0.29    0.11    0.44    0.55    0.49    0.61    0.87    0.85    0.55    0.9     0.77    0.68    0.42    0.68    0.59    0.74    1.0
B       0.45    0.58    0.95    0.95    0.32    0.8     0.75    0.6     0.65    0.26    0.24    0.55    0.3     0.22    0.54    0.74    0.65    0.17    0.3     0.34    0.95
Z       0.54    0.77    0.8     0.75    0.25    0.93    0.93    0.57    0.85    0.43    0.42    0.75    0.47    0.4     0.61    0.66    0.75    0.34    0.49    0.5     0.77    0.93
X       0.56    0.61    0.55    0.49    0.22    0.58    0.64    0.52    0.65    0.59    0.58    0.58    0.61    0.55    0.6     0.53    0.66    0.46    0.58    0.61    0.52    0.61    0.56
        A       R       N       D       C       E       Q       G       H       I       L       K       M       F       P       S       T       W       Y       V       B       Z       X
